# Supplementary material for: ATG101-related signature predicts prognosis and therapeutic option in hepatocellular carcinoma
Source: Sci Rep. 2022 Oct 27;12:18066. doi: 10.1038/s41598-022-22505-5 (PMC9613769; doi:10.1038/s41598-022-22505-5)
Supplement: Supplementary file 2 — Supplementary Table 1. [file 41598_2022_22505_MOESM2_ESM.xlsx]

## Sheet: Table S1
Table S1 Correlation between ATG101 expression and genome-wide pathway activities.
	TCGA cohort			ICGC cohort
id	Cor	p	adjp	Cor	p	adjp
REACTOME_SCF_SKP2_MEDIATED_DEGRADATION_OF_P27_P21	0.484574	0	0	0.265368	9.1789e-05	0.000172675
REACTOME_RECYCLING_OF_EIF2_GDP	0.459811	0	0	0.266068	8.78059e-05	0.000166267
REACTOME_THE_ROLE_OF_GTSE1_IN_G2_M_PROGRESSION_AFTER_G2_CHECKPOINT	0.456644	0	0	0.426857	8.48828e-11	1.49635e-09
REACTOME_DECTIN_1_MEDIATED_NONCANONICAL_NF_KB_SIGNALING	0.449648	0	0	0.269722	6.95061e-05	0.000137014
REACTOME_LATE_ENDOSOMAL_MICROAUTOPHAGY	0.446308	0	0	0.384104	7.34087e-09	6.23024e-08
REACTOME_PCP_CE_PATHWAY	0.434432	0	0	0.258447	0.000141431	0.000247556
REACTOME_TNFR2_NON_CANONICAL_NF_KB_PATHWAY	0.432358	0	0	0.285638	2.41423e-05	5.61499e-05
REACTOME_CROSS_PRESENTATION_OF_SOLUBLE_EXOGENOUS_ANTIGENS_ENDOSOMES	0.429227	0	0	0.31976	1.99781e-06	6.86326e-06
REACTOME_NEGATIVE_REGULATION_OF_NOTCH4_SIGNALING	0.428117	0	0	0.351049	1.52798e-07	8.03924e-07
REACTOME_REGULATION_OF_RUNX3_EXPRESSION_AND_ACTIVITY	0.427843	0	0	0.314485	2.99793e-06	9.60369e-06
REACTOME_AUF1_HNRNP_D0_BINDS_AND_DESTABILIZES_MRNA	0.427623	0	0	0.298997	9.44628e-06	2.51834e-05
REACTOME_INSERTION_OF_TAIL_ANCHORED_PROTEINS_INTO_THE_ENDOPLASMIC_RETICULUM_MEMBRANE	0.424806	0	0	0.36818	3.30661e-08	2.20345e-07
REACTOME_ASYMMETRIC_LOCALIZATION_OF_PCP_PROTEINS	0.423559	0	0	0.269782	6.9236e-05	0.000136578
REACTOME_METABOLISM_OF_POLYAMINES	0.415439	0	0	0.341024	3.5916e-07	1.6322e-06
REACTOME_G1_S_DNA_DAMAGE_CHECKPOINTS	0.414914	0	0	0.305779	5.76074e-06	1.64947e-05
REACTOME_REGULATION_OF_HMOX1_EXPRESSION_AND_ACTIVITY	0.413537	0	0	0.258995	0.000136727	0.000240839
REACTOME_DEGRADATION_OF_DVL	0.413498	0	0	0.331621	7.79447e-07	3.12439e-06
REACTOME_AUTOPHAGY	0.40408	0	0	0.244431	0.00032743	0.000494942
REACTOME_CELLULAR_RESPONSE_TO_CHEMICAL_STRESS	0.403527	0	0	0.246404	0.000291776	0.000449223
REACTOME_CYCLIN_A_CDK2_ASSOCIATED_EVENTS_AT_S_PHASE_ENTRY	0.400339	1.06425e-16	2.63448e-15	0.249835	0.000238232	0.000377929
REACTOME_CYTOPROTECTION_BY_HMOX1	0.399991	1.55605e-16	3.78945e-15	0.122873	0.0742195	0.0410745
REACTOME_DOWNSTREAM_SIGNALING_EVENTS_OF_B_CELL_RECEPTOR_BCR	0.397733	6.03553e-16	1.3194e-14	0.219166	0.00132099	0.00158179
REACTOME_NUCLEOTIDE_SALVAGE	0.395072	1.5396e-15	3.19232e-14	0.264736	9.55298e-05	0.000178619
REACTOME_REGULATION_OF_RUNX2_EXPRESSION_AND_ACTIVITY	0.393425	2.45114e-15	4.95324e-14	0.0245067	0.722765	0.253559
REACTOME_CELLULAR_RESPONSE_TO_HYPOXIA	0.391142	4.34317e-15	8.40062e-14	0.298123	1.00589e-05	2.65769e-05
REACTOME_DEFECTIVE_CFTR_CAUSES_CYSTIC_FIBROSIS	0.390703	4.81526e-15	9.21524e-14	0.234062	0.000591051	0.000814835
REACTOME_HEDGEHOG_LIGAND_BIOGENESIS	0.385631	1.43219e-14	2.43016e-13	0.0957282	0.164901	0.0786783
REACTOME_LYSOSOME_VESICLE_BIOGENESIS	0.385171	1.57017e-14	2.62593e-13	0.296614	1.12066e-05	2.91212e-05
REACTOME_HEDGEHOG_OFF_STATE	0.38506	1.6054e-14	2.67502e-13	0.232852	0.000632164	0.00086014
REACTOME_DEGRADATION_OF_GLI1_BY_THE_PROTEASOME	0.38384	2.03937e-14	3.30277e-13	0.209912	0.00212203	0.00230833
REACTOME_POST_CHAPERONIN_TUBULIN_FOLDING_PATHWAY	0.382486	2.64421e-14	4.12116e-13	0.513448	1.17334e-15	2.26436e-13
REACTOME_STABILIZATION_OF_P53	0.381866	2.97254e-14	4.54014e-13	0.220746	0.00121593	0.00147802
REACTOME_REGULATION_OF_MRNA_STABILITY_BY_PROTEINS_THAT_BIND_AU_RICH_ELEMENTS	0.381492	3.1878e-14	4.80583e-13	0.287506	2.12328e-05	5.02787e-05
REACTOME_INHIBITION_OF_DNA_RECOMBINATION_AT_TELOMERE	0.377523	6.56006e-14	9.50662e-13	0.257265	0.000152082	0.000262458
REACTOME_PIWI_INTERACTING_RNA_PIRNA_BIOGENESIS	0.375342	9.61572e-14	1.34948e-12	0.303225	6.9502e-06	1.92487e-05
REACTOME_UCH_PROTEINASES	0.374674	1.07914e-13	1.4963e-12	0.297	1.09013e-05	2.84527e-05
REACTOME_COOPERATION_OF_PREFOLDIN_AND_TRIC_CCT_IN_ACTIN_AND_TUBULIN_FOLDING	0.372024	1.69433e-13	2.22986e-12	0.48722	4.87952e-14	3.96966e-12
REACTOME_SEALING_OF_THE_NUCLEAR_ENVELOPE_NE_BY_ESCRT_III	0.37006	2.35192e-13	2.93919e-12	0.557574	1.02319e-18	9.87293e-16
REACTOME_RUNX1_REGULATES_TRANSCRIPTION_OF_GENES_INVOLVED_IN_DIFFERENTIATION_OF_HSCS	0.366418	4.26668e-13	5.079e-12	0.291126	1.65134e-05	4.04448e-05
REACTOME_DEGRADATION_OF_AXIN	0.365178	5.20841e-13	6.05859e-12	0.163207	0.017395	0.012483
REACTOME_DEGRADATION_OF_BETA_CATENIN_BY_THE_DESTRUCTION_COMPLEX	0.364551	5.7581e-13	6.61001e-12	0.131341	0.0562203	0.0328759
REACTOME_RELEASE_OF_APOPTOTIC_FACTORS_FROM_THE_MITOCHONDRIA	0.36116	9.83902e-13	1.08658e-11	0.478764	1.5189e-13	9.41568e-12
REACTOME_ANTIGEN_PROCESSING_CROSS_PRESENTATION	0.356621	1.98454e-12	2.07562e-11	0.24061	0.000408261	0.000597996
REACTOME_PERK_REGULATES_GENE_EXPRESSION	0.352661	3.6133e-12	3.58868e-11	0.277152	4.27691e-05	9.12024e-05
REACTOME_TRANSCRIPTIONAL_REGULATION_BY_RUNX2	0.350447	5.02761e-12	4.78593e-11	0.103605	0.132674	0.066057
REACTOME_REGULATION_OF_RAS_BY_GAPS	0.348849	6.3679e-12	5.8322e-11	0.211704	0.00193886	0.0021504
REACTOME_HEDGEHOG_ON_STATE	0.34631	9.23798e-12	8.09546e-11	0.0864478	0.209985	0.0956515
REACTOME_REGULATION_OF_EXPRESSION_OF_SLITS_AND_ROBOS	0.344105	1.27221e-11	1.07885e-10	0.297721	1.03535e-05	2.7238e-05
REACTOME_TRANSPORT_OF_CONNEXONS_TO_THE_PLASMA_MEMBRANE	0.335759	4.16329e-11	3.06869e-10	0.415761	2.87159e-10	3.77758e-09
REACTOME_TRANSLATION	0.335336	4.41655e-11	3.21849e-10	0.184241	0.00714964	0.00605894
REACTOME_ABORTIVE_ELONGATION_OF_HIV_1_TRANSCRIPT_IN_THE_ABSENCE_OF_TAT	0.335267	4.45916e-11	3.24336e-10	0.336285	5.32426e-07	2.27688e-06
REACTOME_APC_C_CDH1_MEDIATED_DEGRADATION_OF_CDC20_AND_OTHER_APC_C_CDH1_TARGETED_PROTEINS_IN_LATE_MITOSIS_EARLY_G1	0.334949	4.66105e-11	3.35992e-10	0.29152	1.60648e-05	3.94885e-05
REACTOME_RETROGRADE_NEUROTROPHIN_SIGNALLING	0.334945	4.6638e-11	3.36149e-10	0.204997	0.00270798	0.00279199
REACTOME_CELLULAR_RESPONSE_TO_STARVATION	0.334377	5.04747e-11	3.57731e-10	0.233784	0.000600243	0.000825069
REACTOME_REGULATION_OF_PTEN_STABILITY_AND_ACTIVITY	0.334138	5.21735e-11	3.67058e-10	0.0322618	0.64044	0.23136
REACTOME_ATF4_ACTIVATES_GENES_IN_RESPONSE_TO_ENDOPLASMIC_RETICULUM_STRESS	0.333229	5.9179e-11	4.08663e-10	0.27034	6.67914e-05	0.000132599
REACTOME_METABOLISM_OF_NUCLEOTIDES	0.332579	6.47474e-11	4.40655e-10	0.0392078	0.570227	0.212172
REACTOME_INTERLEUKIN_1_SIGNALING	0.331579	7.43053e-11	4.95888e-10	0.263587	0.000102706	0.00018982
REACTOME_CYTOSOLIC_TRNA_AMINOACYLATION	0.330552	8.55541e-11	5.58675e-10	0.18824	0.0059736	0.00523734
REACTOME_PURINE_SALVAGE	0.33009	9.11438e-11	5.88881e-10	0.246543	0.000289392	0.000446105
REACTOME_HOST_INTERACTIONS_OF_HIV_FACTORS	0.329444	9.95437e-11	6.3452e-10	0.212596	0.0018532	0.0020744
REACTOME_INTRAFLAGELLAR_TRANSPORT	0.327209	1.34848e-10	8.3709e-10	0.0543692	0.430972	0.171756
REACTOME_FCERI_MEDIATED_NF_KB_ACTIVATION	0.325172	1.77434e-10	1.07624e-09	0.202987	0.00298742	0.00300879
REACTOME_RECOGNITION_AND_ASSOCIATION_OF_DNA_GLYCOSYLASE_WITH_SITE_CONTAINING_AN_AFFECTED_PURINE	0.323587	2.19367e-10	1.30128e-09	0.18074	0.00834413	0.00686279
REACTOME_FORMATION_OF_TUBULIN_FOLDING_INTERMEDIATES_BY_CCT_TRIC	0.321271	2.98433e-10	1.69969e-09	0.47605	2.17271e-13	1.23323e-11
REACTOME_ASSEMBLY_OF_THE_PRE_REPLICATIVE_COMPLEX	0.320732	3.20465e-10	1.8051e-09	0.259575	0.000131912	0.000233874
REACTOME_PREGNENOLONE_BIOSYNTHESIS	0.319925	3.56432e-10	1.97231e-09	0.00147609	0.982954	0.315994
REACTOME_HSP90_CHAPERONE_CYCLE_FOR_STEROID_HORMONE_RECEPTORS_SHR	0.319349	3.84481e-10	2.09866e-09	0.25289	0.000198412	0.000325591
REACTOME_MITOCHONDRIAL_PROTEIN_IMPORT	0.318267	4.43121e-10	2.37192e-09	0.1814	0.00810646	0.00670147
REACTOME_HIV_INFECTION	0.317891	4.65437e-10	2.47315e-09	0.196815	0.00401582	0.00382508
REACTOME_TELOMERE_EXTENSION_BY_TELOMERASE	0.317356	4.99096e-10	2.62306e-09	0.314235	3.05572e-06	9.75078e-06
REACTOME_UNFOLDED_PROTEIN_RESPONSE_UPR	0.316819	5.3528e-10	2.78061e-09	0.130511	0.0578064	0.0336355
REACTOME_ORC1_REMOVAL_FROM_CHROMATIN	0.316779	5.38103e-10	2.79275e-09	0.24575	0.000303168	0.000464013
REACTOME_FGFR2_MUTANT_RECEPTOR_ACTIVATION	0.314985	6.79084e-10	3.44248e-09	0.266075	8.77638e-05	0.000166199
REACTOME_SIGNALING_BY_FGFR2_IIIA_TM	0.314985	6.79084e-10	3.44248e-09	0.300217	8.64984e-06	2.33339e-05
REACTOME_HIV_TRANSCRIPTION_ELONGATION	0.312614	9.21429e-10	4.49144e-09	0.160788	0.0191532	0.0135279
REACTOME_CLEC7A_DECTIN_1_SIGNALING	0.31242	9.44544e-10	4.5873e-09	0.171875	0.0121961	0.00938776
REACTOME_CHAPERONE_MEDIATED_AUTOPHAGY	0.311841	1.01723e-09	4.88421e-09	0.0974196	0.15753	0.0757486
REACTOME_SYNTHESIS_OF_GDP_MANNOSE	0.311662	1.0408e-09	4.97904e-09	0.168441	0.0140647	0.0105005
REACTOME_PROCESSIVE_SYNTHESIS_ON_THE_C_STRAND_OF_THE_TELOMERE	0.310642	1.18523e-09	5.5453e-09	0.243122	0.000353267	0.000527793
REACTOME_TELOMERE_MAINTENANCE	0.309466	1.37611e-09	6.32577e-09	0.267776	7.87534e-05	0.000151597
REACTOME_FORMATION_OF_THE_EARLY_ELONGATION_COMPLEX	0.309185	1.42601e-09	6.5253e-09	0.198532	0.00370164	0.00358008
REACTOME_MITOCHONDRIAL_TRANSLATION	0.308605	1.53435e-09	6.95238e-09	0.199568	0.00352303	0.00343766
REACTOME_INTERCONVERSION_OF_NUCLEOTIDE_DI_AND_TRIPHOSPHATES	0.308535	1.54807e-09	7.00586e-09	0.18476	0.006986	0.00594674
REACTOME_CELLULAR_RESPONSES_TO_EXTERNAL_STIMULI	0.308332	1.5883e-09	7.16192e-09	0.308054	4.86672e-06	1.43628e-05
REACTOME_PYROPTOSIS	0.306724	1.94424e-09	8.49519e-09	0.334748	6.04102e-07	2.52745e-06
REACTOME_CARBOXYTERMINAL_POST_TRANSLATIONAL_MODIFICATIONS_OF_TUBULIN	0.305936	2.14587e-09	9.21439e-09	0.42177	1.49243e-10	2.3689e-09
REACTOME_DNA_REPLICATION_PRE_INITIATION	0.305033	2.4019e-09	1.00926e-08	0.268164	7.68199e-05	0.000148605
REACTOME_RESPONSE_OF_EIF2AK1_HRI_TO_HEME_DEFICIENCY	0.303814	2.79492e-09	1.14856e-08	0.334331	6.25079e-07	2.59979e-06
REACTOME_PYRIMIDINE_SALVAGE	0.303226	3.00628e-09	1.22472e-08	0.195075	0.00435834	0.00408472
REACTOME_BUDDING_AND_MATURATION_OF_HIV_VIRION	0.302987	3.09669e-09	1.2569e-08	0.276007	4.61341e-05	9.70946e-05
REACTOME_HIV_ELONGATION_ARREST_AND_RECOVERY	0.302365	3.34387e-09	1.34383e-08	0.186136	0.00656864	0.00565598
REACTOME_SIGNALING_BY_HEDGEHOG	0.301127	3.89457e-09	1.53782e-08	0.0377084	0.585072	0.216166
REACTOME_PROTEIN_FOLDING	0.300902	4.0035e-09	1.57559e-08	0.282118	3.0675e-05	6.8675e-05
REACTOME_PENTOSE_PHOSPHATE_PATHWAY	0.299145	4.9636e-09	1.8979e-08	0.175413	0.0105026	0.00831872
REACTOME_RESPIRATORY_ELECTRON_TRANSPORT_ATP_SYNTHESIS_BY_CHEMIOSMOTIC_COUPLING_AND_HEAT_PRODUCTION_BY_UNCOUPLING_PROTEINS	0.297869	5.79764e-09	2.16338e-08	0.140222	0.0413823	0.0255466
REACTOME_MRNA_SPLICING_MINOR_PATHWAY	0.297046	6.40563e-09	2.34898e-08	0.256236	0.000161972	0.000276184
REACTOME_RNA_POLYMERASE_III_CHAIN_ELONGATION	0.296644	6.72395e-09	2.4456e-08	0.267954	7.78578e-05	0.000150215
REACTOME_DEFECTIVE_RIPK1_MEDIATED_REGULATED_NECROSIS	0.29645	6.88383e-09	2.49353e-08	0.231041	0.00069865	0.000935433
REACTOME_RRNA_PROCESSING	0.29641	6.91671e-09	2.50334e-08	0.240959	0.000400163	0.000587761
REACTOME_RESPIRATORY_ELECTRON_TRANSPORT	0.296082	7.19593e-09	2.58673e-08	0.128741	0.0613168	0.0352902
REACTOME_MHC_CLASS_II_ANTIGEN_PRESENTATION	0.294739	8.45772e-09	2.95759e-08	0.250828	0.000224536	0.000359899
REACTOME_INSULIN_RECEPTOR_RECYCLING	0.294667	8.53074e-09	2.97876e-08	0.251499	0.000215705	0.000348325
REACTOME_ROS_AND_RNS_PRODUCTION_IN_PHAGOCYTES	0.293537	9.76582e-09	3.36185e-08	0.324467	1.38171e-06	4.97827e-06
REACTOME_SWITCHING_OF_ORIGINS_TO_A_POST_REPLICATIVE_STATE	0.292601	1.09192e-08	3.71176e-08	0.245496	0.000307713	0.000469865
REACTOME_BASE_EXCISION_REPAIR_AP_SITE_FORMATION	0.292054	1.16526e-08	3.92972e-08	0.16201	0.0182468	0.0129902
REACTOME_COMPLEX_I_BIOGENESIS	0.291315	1.27193e-08	4.24066e-08	0.170232	0.013061	0.00991082
REACTOME_GAP_JUNCTION_ASSEMBLY	0.289766	1.52723e-08	5.0191e-08	0.369049	3.05219e-08	2.06033e-07
REACTOME_RRNA_MODIFICATION_IN_THE_NUCLEUS_AND_CYTOSOL	0.287703	1.94546e-08	6.28423e-08	0.160468	0.019397	0.0136716
REACTOME_BASE_EXCISION_REPAIR	0.287066	2.09547e-08	6.72755e-08	0.221742	0.00115372	0.0014152
REACTOME_SIGNALING_BY_NOTCH4	0.285251	2.58724e-08	8.14366e-08	0.13698	0.0463636	0.0280217
REACTOME_NEF_MEDIATES_DOWN_MODULATION_OF_CELL_SURFACE_RECEPTORS_BY_RECRUITING_THEM_TO_CLATHRIN_ADAPTERS	0.28477	2.73509e-08	8.55862e-08	0.283776	2.74138e-05	6.25302e-05
REACTOME_MRNA_CAPPING	0.284403	2.85356e-08	8.88766e-08	0.167218	0.0147883	0.0109178
REACTOME_INTERLEUKIN_1_PROCESSING	0.284038	2.97627e-08	9.22522e-08	0.236257	0.000522691	0.000736793
REACTOME_SYNTHESIS_OF_SUBSTRATES_IN_N_GLYCAN_BIOSYTHESIS	0.28385	3.0415e-08	9.40333e-08	0.215436	0.00160287	0.00184882
REACTOME_BIOSYNTHESIS_OF_THE_N_GLYCAN_PRECURSOR_DOLICHOL_LIPID_LINKED_OLIGOSACCHARIDE_LLO_AND_TRANSFER_TO_A_NASCENT_PROTEIN	0.283417	3.19669e-08	9.8235e-08	0.17421	0.0110537	0.00867333
REACTOME_INTERLEUKIN_1_FAMILY_SIGNALING	0.282046	3.74054e-08	1.12566e-07	0.235083	0.000558276	0.000777851
REACTOME_DISPLACEMENT_OF_DNA_GLYCOSYLASE_BY_APEX1	0.28188	3.81256e-08	1.1442e-07	0.203686	0.00288736	0.00293021
REACTOME_MITOCHONDRIAL_CALCIUM_ION_TRANSPORT	0.281644	3.91669e-08	1.17082e-07	0.046303	0.502504	0.193209
REACTOME_NEF_MEDIATED_CD8_DOWN_REGULATION	0.280628	4.3971e-08	1.29266e-07	0.229706	0.000751746	0.000994207
REACTOME_APC_C_MEDIATED_DEGRADATION_OF_CELL_CYCLE_PROTEINS	0.280494	4.46493e-08	1.30985e-07	0.256259	0.000161741	0.000275868
REACTOME_SIGNALING_BY_THE_B_CELL_RECEPTOR_BCR	0.279456	5.02271e-08	1.44856e-07	0.137282	0.0458789	0.0277854
REACTOME_MTORC1_MEDIATED_SIGNALLING	0.278865	5.36972e-08	1.53611e-07	0.132491	0.0540797	0.0318387
REACTOME_WNT5A_DEPENDENT_INTERNALIZATION_OF_FZD2_FZD5_AND_ROR2	0.277315	6.39366e-08	1.7998e-07	0.0486569	0.481007	0.186922
REACTOME_MITOPHAGY	0.273247	1.00591e-07	2.69956e-07	0.306475	5.47214e-06	1.58205e-05
REACTOME_EUKARYOTIC_TRANSLATION_INITIATION	0.271571	1.07627e-07	2.86333e-07	0.213653	0.00175617	0.00198659
REACTOME_ACTIVATED_NTRK2_SIGNALS_THROUGH_CDK5	0.270648	1.33873e-07	3.48353e-07	0.0872885	0.205569	0.0940572
REACTOME_ATTACHMENT_OF_GPI_ANCHOR_TO_UPAR	0.269963	1.44274e-07	3.72481e-07	0.444938	1.05703e-11	2.521e-10
REACTOME_OTHER_INTERLEUKIN_SIGNALING	0.268419	1.70654e-07	4.32021e-07	0.202005	0.00313313	0.00312601
REACTOME_THE_CITRIC_ACID_TCA_CYCLE_AND_RESPIRATORY_ELECTRON_TRANSPORT	0.267972	1.79127e-07	4.50657e-07	-0.00105102	0.987863	0.317072
REACTOME_DUAL_INCISION_IN_TC_NER	0.267865	1.81212e-07	4.55208e-07	0.143665	0.036592	0.0230702
REACTOME_TRANSCRIPTION_COUPLED_NUCLEOTIDE_EXCISION_REPAIR_TC_NER	0.265894	2.24123e-07	5.45871e-07	0.156658	0.0225133	0.0154575
REACTOME_CYTOSOLIC_IRON_SULFUR_CLUSTER_ASSEMBLY	0.26573	2.28087e-07	5.53968e-07	0.111046	0.106901	0.0554919
REACTOME_RRNA_PROCESSING_IN_THE_MITOCHONDRION	0.265665	2.29697e-07	5.57244e-07	0.117506	0.0878761	0.0472865
REACTOME_PINK1_PRKN_MEDIATED_MITOPHAGY	0.265628	2.30608e-07	5.59094e-07	0.0802556	0.244623	0.108489
REACTOME_TRAF6_MEDIATED_IRF7_ACTIVATION_IN_TLR7_8_OR_9_SIGNALING	0.264772	2.52747e-07	6.03341e-07	0.192642	0.00488164	0.0044657
REACTOME_VITAMIN_D_CALCIFEROL_METABOLISM	0.264754	2.53217e-07	6.04266e-07	0.220922	0.00120477	0.00146681
REACTOME_METAL_SEQUESTRATION_BY_ANTIMICROBIAL_PROTEINS	0.2632	2.98829e-07	6.99996e-07	0.313703	3.18181e-06	1.00714e-05
REACTOME_RESPONSE_OF_EIF2AK4_GCN2_TO_AMINO_ACID_DEFICIENCY	0.262907	3.08265e-07	7.19362e-07	0.268383	7.57492e-05	0.000146935
REACTOME_TRNA_MODIFICATION_IN_THE_NUCLEUS_AND_CYTOSOL	0.259699	4.32354e-07	9.83716e-07	0.150796	0.0281481	0.0186173
REACTOME_RESOLUTION_OF_ABASIC_SITES_AP_SITES	0.259437	4.44346e-07	1.00856e-06	0.220297	0.00124502	0.00150706
REACTOME_KSRP_KHSRP_BINDS_AND_DESTABILIZES_MRNA	0.259184	4.56299e-07	1.03321e-06	0.295835	1.18458e-05	3.05055e-05
REACTOME_SELENOAMINO_ACID_METABOLISM	0.259058	4.62322e-07	1.04559e-06	-0.156767	0.0224185	0.0154046
REACTOME_EXTENSION_OF_TELOMERES	0.258573	4.86343e-07	1.09465e-06	0.238993	0.000447732	0.000647082
REACTOME_POST_TRANSLATIONAL_MODIFICATION_SYNTHESIS_OF_GPI_ANCHORED_PROTEINS	0.257205	5.60675e-07	1.24354e-06	0.340576	3.72876e-07	1.68498e-06
REACTOME_AMINO_ACIDS_REGULATE_MTORC1	0.25555	6.65294e-07	1.45359e-06	0.051327	0.457237	0.179813
REACTOME_SULFIDE_OXIDATION_TO_SULFATE	0.252239	9.33503e-07	1.97655e-06	-0.0940682	0.172384	0.0816059
REACTOME_C_TYPE_LECTIN_RECEPTORS_CLRS	0.252089	9.47921e-07	2.00375e-06	0.201982	0.00313666	0.00312883
REACTOME_SRP_DEPENDENT_COTRANSLATIONAL_PROTEIN_TARGETING_TO_MEMBRANE	0.251343	1.02233e-06	2.14443e-06	0.212083	0.00190207	0.00211793
REACTOME_RNA_POLYMERASE_III_TRANSCRIPTION_INITIATION_FROM_TYPE_1_PROMOTER	0.251336	1.02306e-06	2.14581e-06	0.205179	0.0026839	0.0027731
REACTOME_SELECTIVE_AUTOPHAGY	0.251299	1.02694e-06	2.1531e-06	0.269419	7.08776e-05	0.000139221
REACTOME_TRANSFERRIN_ENDOCYTOSIS_AND_RECYCLING	0.249995	1.17139e-06	2.42722e-06	0.113565	0.0991272	0.0522103
REACTOME_TRAFFICKING_AND_PROCESSING_OF_ENDOSOMAL_TLR	0.249535	1.22689e-06	2.53084e-06	0.132547	0.0539783	0.0317892
REACTOME_DNA_REPLICATION	0.249265	1.26071e-06	2.59353e-06	0.227232	0.0008601	0.00111303
REACTOME_GAP_JUNCTION_TRAFFICKING_AND_REGULATION	0.248782	1.32318e-06	2.70843e-06	0.314106	3.08576e-06	9.82676e-06
REACTOME_NEF_MEDIATED_CD4_DOWN_REGULATION	0.247068	1.57021e-06	3.15647e-06	0.204266	0.00280681	0.00286868
REACTOME_DISEASES_ASSOCIATED_WITH_GLYCOSYLATION_PRECURSOR_BIOSYNTHESIS	0.246892	1.59793e-06	3.20576e-06	0.0392997	0.569323	0.211926
REACTOME_PROCESSING_OF_SMDT1	0.246657	1.63572e-06	3.27261e-06	0.0805869	0.242675	0.107776
REACTOME_ACTIVATION_OF_AMPK_DOWNSTREAM_OF_NMDARS	0.245824	1.77655e-06	3.51859e-06	0.321682	1.71984e-06	6.02969e-06
REACTOME_NEUTROPHIL_DEGRANULATION	0.245213	1.88706e-06	3.70816e-06	0.271608	6.15271e-05	0.000123856
REACTOME_POLYMERASE_SWITCHING_ON_THE_C_STRAND_OF_THE_TELOMERE	0.245109	1.90655e-06	3.74128e-06	0.192721	0.00486387	0.00445306
REACTOME_DETOXIFICATION_OF_REACTIVE_OXYGEN_SPECIES	0.244655	1.99377e-06	3.88931e-06	0.285101	2.50461e-05	5.79314e-05
REACTOME_FORMATION_OF_RNA_POL_II_ELONGATION_COMPLEX	0.244012	2.12387e-06	4.10689e-06	-0.00254349	0.970633	0.313274
REACTOME_ACTIVATION_OF_THE_MRNA_UPON_BINDING_OF_THE_CAP_BINDING_COMPLEX_AND_EIFS_AND_SUBSEQUENT_BINDING_TO_43S	0.243333	2.27017e-06	4.34704e-06	0.148229	0.0309731	0.0201251
REACTOME_DUAL_INCISION_IN_GG_NER	0.241657	2.67367e-06	5.00711e-06	0.0589379	0.393206	0.159785
REACTOME_ANTIMICROBIAL_PEPTIDES	0.240998	2.8503e-06	5.287e-06	0.291928	1.56112e-05	3.85146e-05
REACTOME_JOSEPHIN_DOMAIN_DUBS	0.240617	2.95761e-06	5.45446e-06	0.14471	0.0352349	0.0223579
REACTOME_PCNA_DEPENDENT_LONG_PATCH_BASE_EXCISION_REPAIR	0.240225	3.07193e-06	5.63998e-06	0.180463	0.00844585	0.0069339
REACTOME_SIGNALING_BY_ROBO_RECEPTORS	0.239448	3.31111e-06	6.02283e-06	0.234393	0.000580212	0.000802691
REACTOME_CHROMOSOME_MAINTENANCE	0.239305	3.35691e-06	6.09534e-06	0.252653	0.000201261	0.000329387
REACTOME_ASSEMBLY_OF_THE_HIV_VIRION	0.239087	3.42835e-06	6.20791e-06	0.111051	0.106883	0.0554844
REACTOME_METABOLISM_OF_RNA	0.23872	3.55132e-06	6.40025e-06	0.164202	0.0167136	0.0120746
REACTOME_TCR_SIGNALING	0.237994	3.80736e-06	6.81402e-06	0.201726	0.00317569	0.00315993
REACTOME_REGULATED_NECROSIS	0.236762	4.2828e-06	7.56908e-06	0.213702	0.00175177	0.00198271
REACTOME_SODIUM_CALCIUM_EXCHANGERS	0.235988	4.61006e-06	8.08249e-06	0.218375	0.0013767	0.00163576
REACTOME_NEDDYLATION	0.234536	5.28885e-06	9.12172e-06	-0.0758992	0.271261	0.118226
REACTOME_NEF_MEDIATED_DOWNREGULATION_OF_MHC_CLASS_I_COMPLEX_CELL_SURFACE_EXPRESSION	0.234048	5.53808e-06	9.49485e-06	0.240271	0.000416241	0.000608026
REACTOME_COPI_MEDIATED_ANTEROGRADE_TRANSPORT	0.233878	5.62735e-06	9.62743e-06	0.236883	0.000504584	0.00071553
REACTOME_RNA_POLYMERASE_III_TRANSCRIPTION_TERMINATION	0.232238	6.56249e-06	1.09831e-05	-0.0877954	0.202939	0.0931007
REACTOME_NUCLEOTIDE_EXCISION_REPAIR	0.232053	6.67696e-06	1.1145e-05	0.143583	0.0367002	0.0231266
REACTOME_RRNA_MODIFICATION_IN_THE_MITOCHONDRION	0.230965	7.38861e-06	1.2152e-05	0.1856	0.00672866	0.00576825
REACTOME_CYTOSOLIC_SENSORS_OF_PATHOGEN_ASSOCIATED_DNA	0.230645	7.61195e-06	1.24648e-05	0.0727769	0.291525	0.125411
REACTOME_HYALURONAN_UPTAKE_AND_DEGRADATION	0.229945	8.12175e-06	1.31744e-05	0.202968	0.00299016	0.00301096
REACTOME_THE_ROLE_OF_NEF_IN_HIV_1_REPLICATION_AND_DISEASE_PATHOGENESIS	0.229779	8.24693e-06	1.33466e-05	0.252129	0.000207702	0.000337894
REACTOME_GLUTATHIONE_CONJUGATION	0.229777	8.24891e-06	1.33493e-05	-0.00157307	0.981835	0.315748
REACTOME_AGGREPHAGY	0.229583	8.39798e-06	1.35534e-05	0.400412	1.44244e-09	1.55825e-08
REACTOME_TELOMERE_C_STRAND_SYNTHESIS_INITIATION	0.228582	9.2091e-06	1.46442e-05	0.187905	0.00606502	0.00530211
REACTOME_MRNA_DECAY_BY_3_TO_5_EXORIBONUCLEASE	0.227239	1.04161e-05	1.62335e-05	0.109491	0.111932	0.0575659
REACTOME_TELOMERE_C_STRAND_LAGGING_STRAND_SYNTHESIS	0.226455	1.11882e-05	1.72504e-05	0.197576	0.00387368	0.00371489
REACTOME_HSF1_ACTIVATION	0.226172	1.14806e-05	1.76579e-05	0.320528	1.88191e-06	6.51981e-06
REACTOME_TRNA_MODIFICATION_IN_THE_MITOCHONDRION	0.225069	1.26894e-05	1.93218e-05	0.161877	0.018344	0.0130475
REACTOME_PROCESSIVE_SYNTHESIS_ON_THE_LAGGING_STRAND	0.223702	1.43557e-05	2.15663e-05	0.203724	0.00288204	0.00292618
REACTOME_GAP_FILLING_DNA_REPAIR_SYNTHESIS_AND_LIGATION_IN_GG_NER	0.223106	1.51455e-05	2.26093e-05	0.156877	0.022323	0.0153511
REACTOME_RESOLUTION_OF_AP_SITES_VIA_THE_MULTIPLE_NUCLEOTIDE_PATCH_REPLACEMENT_PATHWAY	0.221087	1.81392e-05	2.64463e-05	0.166589	0.0151731	0.011153
REACTOME_SLBP_DEPENDENT_PROCESSING_OF_REPLICATION_DEPENDENT_HISTONE_PRE_MRNAS	0.220159	1.96965e-05	2.84676e-05	0.26449	9.70302e-05	0.000180982
REACTOME_TICAM1_DEPENDENT_ACTIVATION_OF_IRF3_IRF7	0.219302	2.12459e-05	3.04518e-05	0.0966413	0.16089	0.0770899
REACTOME_ENDOSOMAL_SORTING_COMPLEX_REQUIRED_FOR_TRANSPORT_ESCRT	0.21903	2.17614e-05	3.11048e-05	0.253678	0.000189194	0.000313169
REACTOME_EUKARYOTIC_TRANSLATION_ELONGATION	0.219013	2.17947e-05	3.11469e-05	0.234747	0.000568876	0.000789898
REACTOME_GAP_JUNCTION_DEGRADATION	0.218483	2.28344e-05	3.24522e-05	0.0377934	0.584226	0.21594
REACTOME_GLOBAL_GENOME_NUCLEOTIDE_EXCISION_REPAIR_GG_NER	0.217966	2.38967e-05	3.37714e-05	0.10707	0.120132	0.0609277
REACTOME_PHOSPHATE_BOND_HYDROLYSIS_BY_NUDT_PROTEINS	0.217708	2.44428e-05	3.44437e-05	0.229519	0.0007595	0.00100267
REACTOME_FORMATION_OF_TC_NER_PRE_INCISION_COMPLEX	0.21722	2.55078e-05	3.57567e-05	0.126529	0.0659453	0.0374176
REACTOME_SYNTHESIS_OF_DOLICHYL_PHOSPHATE	0.216794	2.64746e-05	3.69368e-05	0.137437	0.0456331	0.0276653
REACTOME_TRANSLESION_SYNTHESIS_BY_Y_FAMILY_DNA_POLYMERASES_BYPASSES_LESIONS_ON_DNA_TEMPLATE	0.215558	2.94807e-05	4.0536e-05	0.0710704	0.303017	0.129407
REACTOME_ASPARAGINE_N_LINKED_GLYCOSYLATION	0.215247	3.02867e-05	4.14834e-05	-0.149772	0.0292472	0.0192103
REACTOME_DNA_DAMAGE_RECOGNITION_IN_GG_NER	0.214828	3.1405e-05	4.27859e-05	0.127647	0.0635702	0.0363335
REACTOME_TNF_RECEPTOR_SUPERFAMILY_TNFSF_MEMBERS_MEDIATING_NON_CANONICAL_NF_KB_PATHWAY	0.214433	3.24958e-05	4.4043e-05	0.112332	0.102875	0.0538045
REACTOME_VLDLR_INTERNALISATION_AND_DEGRADATION	0.214309	3.28429e-05	4.44402e-05	0.167512	0.0146114	0.0108166
REACTOME_MISMATCH_REPAIR	0.214195	3.317e-05	4.48134e-05	0.0998567	0.147348	0.0718395
REACTOME_MAPK6_MAPK4_SIGNALING	0.212703	3.77041e-05	5.0217e-05	0.221057	0.00119621	0.00145819
REACTOME_BUTYRATE_RESPONSE_FACTOR_1_BRF1_BINDS_AND_DESTABILIZES_MRNA	0.211266	4.2625e-05	5.59776e-05	0.208974	0.00222402	0.00239608
REACTOME_PROTEIN_LOCALIZATION	0.208795	5.25305e-05	6.73338e-05	-0.123589	0.0725372	0.0403457
REACTOME_HYALURONAN_METABOLISM	0.208611	5.33492e-05	6.82684e-05	0.282283	3.03348e-05	6.80446e-05
REACTOME_PROTEIN_REPAIR	0.207405	5.90188e-05	7.46596e-05	0.226393	0.000899982	0.00115601
REACTOME_TRNA_PROCESSING	0.206984	6.11324e-05	7.70049e-05	0.167467	0.0146385	0.0108322
REACTOME_TERMINATION_OF_TRANSLESION_DNA_SYNTHESIS	0.205886	6.69756e-05	8.38724e-05	0.0557433	0.419399	0.168137
REACTOME_RHO_GTPASES_ACTIVATE_RHOTEKIN_AND_RHOPHILINS	0.204474	7.52678e-05	9.35061e-05	0.330634	8.44265e-07	3.3335e-06
REACTOME_DISEASES_ASSOCIATED_WITH_N_GLYCOSYLATION_OF_PROTEINS	0.201919	9.27867e-05	0.000113363	-0.0262	0.704474	0.248738
REACTOME_RNA_POLYMERASE_III_TRANSCRIPTION_INITIATION_FROM_TYPE_3_PROMOTER	0.201914	9.28275e-05	0.000113409	0.22629	0.000905008	0.00116138
REACTOME_INNATE_IMMUNE_SYSTEM	0.20064	0.000102942	0.000124576	0.187034	0.00630858	0.00547283
REACTOME_BETA_CATENIN_INDEPENDENT_WNT_SIGNALING	0.19906	0.000116925	0.000139671	0.109212	0.112854	0.0579418
REACTOME_G2_M_CHECKPOINTS	0.198537	0.000121928	0.000144977	0.201323	0.0032381	0.00320934
REACTOME_RNA_POLYMERASE_I_TRANSCRIPTION_TERMINATION	0.19836	0.000123667	0.000146811	0.0509038	0.46096	0.180938
REACTOME_SYNTHESIS_OF_DIPHTHAMIDE_EEF2	0.198203	0.000125232	0.000148456	0.199093	0.00360391	0.00350246
REACTOME_TRANSPORT_OF_FATTY_ACIDS	0.197629	0.000131102	0.000154583	0.10158	0.140454	0.0691524
REACTOME_S_PHASE	0.196931	0.000138593	0.000162308	0.188335	0.0059477	0.00521893
REACTOME_HIV_TRANSCRIPTION_INITIATION	0.196734	0.000140778	0.000164661	0.0103087	0.881385	0.292906
REACTOME_PURINE_CATABOLISM	0.195558	0.000154526	0.000179336	0.0176117	0.798774	0.272946
REACTOME_RHO_GTPASES_ACTIVATE_NADPH_OXIDASES	0.195466	0.000155643	0.000180518	0.356429	9.54016e-08	5.50228e-07
REACTOME_DISSOLUTION_OF_FIBRIN_CLOT	0.194474	0.000168289	0.000193801	0.239715	0.000429678	0.000624793
REACTOME_TRNA_PROCESSING_IN_THE_MITOCHONDRION	0.19339	0.000183196	0.000209216	-0.156501	0.0226503	0.0155339
REACTOME_RECYCLING_PATHWAY_OF_L1	0.192869	0.000190809	0.000216992	0.397322	1.97667e-09	2.07496e-08
REACTOME_O_LINKED_GLYCOSYLATION_OF_MUCINS	0.191391	0.000213995	0.000240272	0.332368	7.33611e-07	2.97263e-06
REACTOME_FLT3_SIGNALING_THROUGH_SRC_FAMILY_KINASES	0.189902	0.000240027	0.000265716	0.175634	0.0104041	0.0082546
REACTOME_LAGGING_STRAND_SYNTHESIS	0.189487	0.000247777	0.000273153	0.167672	0.0145159	0.0107618
REACTOME_PD_1_SIGNALING	0.188642	0.000264325	0.000288906	0.216036	0.0015541	0.00180385
REACTOME_INFECTIOUS_DISEASE	0.187919	0.000279275	0.000303092	0.187953	0.00605171	0.0052927
REACTOME_MRNA_SPLICING	0.187853	0.0002807	0.000304434	0.120836	0.0791844	0.0433343
REACTOME_RECOGNITION_OF_DNA_DAMAGE_BY_PCNA_CONTAINING_REPLICATION_COMPLEX	0.187811	0.000281589	0.000305269	0.141841	0.039068	0.0243602
REACTOME_NONSENSE_MEDIATED_DECAY_NMD	0.187709	0.000283784	0.000307331	0.13328	0.052651	0.0311385
REACTOME_GLYCEROPHOSPHOLIPID_CATABOLISM	0.186512	0.000310708	0.000333801	0.111233	0.106308	0.0552449
REACTOME_TRISTETRAPROLIN_TTP_ZFP36_BINDS_AND_DESTABILIZES_MRNA	0.186318	0.000315275	0.00033825	0.14356	0.0367319	0.0231431
REACTOME_GLUTATHIONE_SYNTHESIS_AND_RECYCLING	0.186108	0.000320302	0.000343132	0.123299	0.0732161	0.0406407
REACTOME_INTERLEUKIN_10_SIGNALING	0.185695	0.000330416	0.000352912	0.236121	0.000526704	0.000741471
REACTOME_ABC_TRANSPORTER_DISORDERS	0.184811	0.000353071	0.000374606	-0.180918	0.00827952	0.00681771
REACTOME_PTEN_REGULATION	0.184734	0.000355119	0.000376554	0.173945	0.0111781	0.00875252
REACTOME_MITOTIC_G1_PHASE_AND_G1_S_TRANSITION	0.184416	0.000363648	0.000384637	0.236325	0.000520695	0.000734461
REACTOME_ACTIVATION_OF_IRF3_IRF7_MEDIATED_BY_TBK1_IKK_EPSILON	0.184297	0.000366917	0.000387724	0.0738708	0.284314	0.122875
REACTOME_PROGRAMMED_CELL_DEATH	0.184218	0.000369066	0.000389751	0.183017	0.00754881	0.00632848
REACTOME_ALTERNATIVE_COMPLEMENT_ACTIVATION	0.182719	0.000412564	0.00043023	0.152878	0.0260227	0.0174468
REACTOME_WNT5A_DEPENDENT_INTERNALIZATION_OF_FZD4	0.180515	0.000485278	0.000496951	0.0424081	0.539151	0.203625
REACTOME_MITOTIC_G2_G2_M_PHASES	0.180397	0.000489478	0.000500838	0.251952	0.000209928	0.000340811
REACTOME_RNA_POLYMERASE_III_TRANSCRIPTION	0.179112	0.000537578	0.000544897	-0.0148208	0.830134	0.280654
REACTOME_P2Y_RECEPTORS	0.177695	0.000595689	0.000597036	-0.0216584	0.753883	0.261619
REACTOME_MITOCHONDRIAL_IRON_SULFUR_CLUSTER_BIOGENESIS	0.177647	0.000597733	0.000598849	0.0357543	0.604683	0.221357
REACTOME_MATURATION_OF_SARS_COV_2_SPIKE_PROTEIN	0.176585	0.0006452	0.000641773	0.0804364	0.243559	0.1081
REACTOME_INFLUENZA_INFECTION	0.176417	0.000653032	0.000648796	0.121505	0.0775257	0.0425648
REACTOME_POLYMERASE_SWITCHING	0.175893	0.000677971	0.000671081	0.158616	0.020862	0.0145228
REACTOME_DNA_REPLICATION_INITIATION	0.173473	0.000805138	0.000782268	0.211917	0.00191809	0.0021321
REACTOME_EPH_EPHRIN_MEDIATED_REPULSION_OF_CELLS	0.173321	0.000813848	0.000789733	0.197884	0.00381749	0.00367111
REACTOME_INACTIVATION_OF_CSF3_G_CSF_SIGNALING	0.172626	0.000854604	0.000824418	0.175907	0.0102836	0.00817595
REACTOME_NUCLEOBASE_BIOSYNTHESIS	0.172476	0.000863679	0.000832086	0.0456329	0.508714	0.195
REACTOME_IMMUNOREGULATORY_INTERACTIONS_BETWEEN_A_LYMPHOID_AND_A_NON_LYMPHOID_CELL	0.172283	0.000875437	0.000841991	0.222895	0.00108533	0.00134767
REACTOME_CASPASE_ACTIVATION_VIA_DEATH_RECEPTORS_IN_THE_PRESENCE_OF_LIGAND	0.171662	0.000914348	0.000874533	0.00217447	0.974892	0.314217
REACTOME_IRE1ALPHA_ACTIVATES_CHAPERONES	0.171585	0.000919302	0.00087865	-0.00541129	0.93757	0.305867
REACTOME_ASSEMBLY_AND_CELL_SURFACE_PRESENTATION_OF_NMDA_RECEPTORS	0.171298	0.00093792	0.000894072	0.284994	2.523e-05	5.82915e-05
REACTOME_DEFENSINS	0.171292	0.00093832	0.000894402	0.232598	0.000641118	0.000870081
REACTOME_UBIQUINOL_BIOSYNTHESIS	0.171258	0.000940537	0.000896233	0.0531771	0.441159	0.174906
REACTOME_TRNA_AMINOACYLATION	0.171006	0.000957215	0.000909968	-0.0149152	0.829068	0.280395
REACTOME_TRANSCRIPTION_OF_THE_HIV_GENOME	0.170808	0.000970492	0.000920856	-0.0260527	0.706059	0.249158
REACTOME_CRISTAE_FORMATION	0.17055	0.000988062	0.000935202	0.219073	0.00132749	0.0015881
REACTOME_GLYCOSPHINGOLIPID_METABOLISM	0.169944	0.00103046	0.000969526	-0.125004	0.0693008	0.0389227
REACTOME_TRANSPORT_OF_NUCLEOSIDES_AND_FREE_PURINE_AND_PYRIMIDINE_BASES_ACROSS_THE_PLASMA_MEMBRANE	0.169147	0.00108884	0.00101613	0.244212	0.000331619	0.000500204
REACTOME_ADAPTIVE_IMMUNE_SYSTEM	0.169006	0.00109949	0.00102455	0.197613	0.00386698	0.00370968
REACTOME_SURFACTANT_METABOLISM	0.168412	0.00114535	0.00106052	0.354198	1.16106e-07	6.46925e-07
REACTOME_TRANSLESION_SYNTHESIS_BY_POLH	0.16761	0.00121002	0.00111118	0.10909	0.113259	0.0581068
REACTOME_COPI_DEPENDENT_GOLGI_TO_ER_RETROGRADE_TRAFFIC	0.167195	0.00124484	0.00113863	0.28097	3.31423e-05	7.34515e-05
REACTOME_MICRORNA_MIRNA_BIOGENESIS	0.167055	0.00125677	0.00114798	0.31545	2.78505e-06	9.05182e-06
REACTOME_MODULATION_BY_MTB_OF_HOST_IMMUNE_SYSTEM	0.166281	0.00132479	0.00120088	0.253756	0.000188311	0.000311967
REACTOME_BLOOD_GROUP_SYSTEMS_BIOSYNTHESIS	0.166157	0.00133595	0.00120949	0.250326	0.000231372	0.000368945
REACTOME_ACTIVATION_OF_BAD_AND_TRANSLOCATION_TO_MITOCHONDRIA	0.165944	0.00135542	0.00122445	0.314141	3.07763e-06	9.80624e-06
REACTOME_SYNTHESIS_OF_ACTIVE_UBIQUITIN_ROLES_OF_E1_AND_E2_ENZYMES	0.165425	0.00140383	0.00126247	0.277599	4.15206e-05	8.89763e-05
REACTOME_KERATAN_SULFATE_KERATIN_METABOLISM	0.163078	0.0016435	0.0014502	0.240188	0.00041824	0.00061053
REACTOME_COOPERATION_OF_PDCL_PHLP1_AND_TRIC_CCT_IN_G_PROTEIN_BETA_FOLDING	0.162779	0.00167666	0.00147561	0.0397934	0.564477	0.210609
REACTOME_SYNTHESIS_OF_12_EICOSATETRAENOIC_ACID_DERIVATIVES	0.162588	0.00169802	0.00149191	-0.0613725	0.373921	0.153489
REACTOME_SYNTHESIS_OF_15_EICOSATETRAENOIC_ACID_DERIVATIVES	0.162588	0.00169802	0.00149191	0.2217	0.0011563	0.00141771
REACTOME_GENE_AND_PROTEIN_EXPRESSION_BY_JAK_STAT_SIGNALING_AFTER_INTERLEUKIN_12_STIMULATION	0.162166	0.00174638	0.00152863	0.234019	0.000592463	0.000816411
REACTOME_GDP_FUCOSE_BIOSYNTHESIS	0.16196	0.00177037	0.00154673	0.0955178	0.165836	0.0790465
REACTOME_IRON_UPTAKE_AND_TRANSPORT	0.161722	0.00179858	0.00156794	-0.0533667	0.43953	0.174405
REACTOME_ARACHIDONATE_PRODUCTION_FROM_DAG	0.159016	0.00214872	0.00183935	0.193541	0.00468215	0.00432263
REACTOME_ABC_FAMILY_PROTEINS_MEDIATED_TRANSPORT	0.158629	0.00220347	0.00188095	-0.270633	6.5537e-05	0.000130538
REACTOME_ZBP1_DAI_MEDIATED_INDUCTION_OF_TYPE_I_IFNS	0.155275	0.00273559	0.00228092	0.0285263	0.679623	0.242088
REACTOME_THE_NLRP3_INFLAMMASOME	0.154438	0.00288532	0.00239061	0.0999631	0.146915	0.0716722
REACTOME_RIP_MEDIATED_NFKB_ACTIVATION_VIA_ZBP1	0.15406	0.00295552	0.00244156	-0.0407538	0.55511	0.208045
REACTOME_SENESCENCE_ASSOCIATED_SECRETORY_PHENOTYPE_SASP	0.153266	0.00310777	0.00255105	0.326829	1.14558e-06	4.271e-06
REACTOME_RHO_GTPASES_ACTIVATE_KTN1	0.153048	0.00315079	0.00258173	0.35149	1.47061e-07	7.8038e-07
REACTOME_ALPHA_DEFENSINS	0.152643	0.00323217	0.00263948	0.207297	0.00241767	0.0025587
REACTOME_PHASE_4_RESTING_MEMBRANE_POTENTIAL	0.152488	0.00326385	0.00266185	0.0705351	0.306682	0.130675
REACTOME_TP53_REGULATES_TRANSCRIPTION_OF_DNA_REPAIR_GENES	0.152475	0.00326655	0.00266375	-0.00956312	0.889908	0.294903
REACTOME_INTERLEUKIN_18_SIGNALING	0.15187	0.00339295	0.00275242	0.238092	0.000471242	0.000675703
REACTOME_TNFR1_MEDIATED_CERAMIDE_PRODUCTION	0.151501	0.00347213	0.00280749	0.209363	0.00218116	0.0023593
REACTOME_DNA_DAMAGE_BYPASS	0.15117	0.00354455	0.00285756	0.0472299	0.493979	0.190732
REACTOME_FOLDING_OF_ACTIN_BY_CCT_TRIC	0.150912	0.00360207	0.00289711	0.126857	0.0652411	0.0370978
REACTOME_DECTIN_2_FAMILY	0.150776	0.00363282	0.00291818	0.195851	0.00420244	0.00396758
REACTOME_RHO_GTPASES_ACTIVATE_IQGAPS	0.150619	0.00366831	0.00294242	0.254563	0.000179326	0.000299821
REACTOME_RNA_POLYMERASE_I_PROMOTER_ESCAPE	0.150156	0.00377545	0.00301521	0.0152471	0.825325	0.279483
REACTOME_GENERATION_OF_SECOND_MESSENGER_MOLECULES	0.149185	0.00400908	0.00317932	0.210148	0.00209702	0.00228713
REACTOME_METABOLISM_OF_COFACTORS	0.148631	0.00414801	0.00327733	-0.0298279	0.665865	0.238355
REACTOME_TRANSLATION_OF_REPLICASE_AND_ASSEMBLY_OF_THE_REPLICATION_TRANSCRIPTION_COMPLEX	0.147739	0.00438121	0.00344022	0.258578	0.000140289	0.000245933
REACTOME_HYDROLYSIS_OF_LPC	0.146327	0.0047744	0.00371037	0.119094	0.0836407	0.0453773
REACTOME_TP53_REGULATES_TRANSCRIPTION_OF_CELL_DEATH_GENES	0.14551	0.00501635	0.00387386	0.135043	0.0495724	0.0296079
REACTOME_TERMINATION_OF_O_GLYCAN_BIOSYNTHESIS	0.145062	0.00515372	0.00396577	0.223452	0.00105363	0.00131579
REACTOME_INTERFERON_ALPHA_BETA_SIGNALING	0.14499	0.00517585	0.00398051	-0.0424679	0.538579	0.203465
REACTOME_SYNTHESIS_SECRETION_AND_DEACYLATION_OF_GHRELIN	0.144635	0.00528754	0.00405467	0.0187937	0.785586	0.269655
REACTOME_APOBEC3G_MEDIATED_RESISTANCE_TO_HIV_1_INFECTION	0.144631	0.00528895	0.00405561	0.225513	0.000943664	0.00120236
REACTOME_CONVERSION_FROM_APC_C_CDC20_TO_APC_C_CDH1_IN_LATE_ANAPHASE	0.143785	0.00556349	0.0042365	0.262743	0.000108293	0.000198405
REACTOME_CHEMOKINE_RECEPTORS_BIND_CHEMOKINES	0.142577	0.00597815	0.00450566	0.224288	0.00100769	0.00126895
REACTOME_HIV_LIFE_CYCLE	0.141403	0.0064074	0.00477856	0.0632995	0.359077	0.148556
REACTOME_ER_TO_GOLGI_ANTEROGRADE_TRANSPORT	0.141325	0.00643706	0.00479721	-0.176984	0.00981973	0.00786989
REACTOME_DNA_STRAND_ELONGATION	0.140992	0.00656438	0.00487694	0.192305	0.00495838	0.00452004
REACTOME_GPCR_LIGAND_BINDING	0.140961	0.00657617	0.00488429	0.212735	0.00184014	0.00206269
REACTOME_SUMOYLATION_OF_IMMUNE_RESPONSE_PROTEINS	0.140831	0.00662678	0.00491584	0.176566	0.00999752	0.00798776
REACTOME_PURINE_RIBONUCLEOSIDE_MONOPHOSPHATE_BIOSYNTHESIS	0.140713	0.00667251	0.00494426	0.111186	0.106457	0.0553072
REACTOME_REGULATION_OF_INNATE_IMMUNE_RESPONSES_TO_CYTOSOLIC_DNA	0.14066	0.0066934	0.00495723	0.125419	0.0683743	0.0385102
REACTOME_DISEASES_OF_IMMUNE_SYSTEM	0.140313	0.00683088	0.00504245	0.109191	0.112923	0.0579699
REACTOME_FC_EPSILON_RECEPTOR_FCERI_SIGNALING	0.139858	0.0070145	0.00515556	0.0403986	0.558565	0.208994
REACTOME_COPI_INDEPENDENT_GOLGI_TO_ER_RETROGRADE_TRAFFIC	0.139729	0.00706774	0.00518817	0.307102	5.22361e-06	1.52293e-05
REACTOME_FORMATION_OF_INCISION_COMPLEX_IN_GG_NER	0.139673	0.00709062	0.00520215	-0.0675779	0.327456	0.137851
REACTOME_PROTON_COUPLED_MONOCARBOXYLATE_TRANSPORT	0.13964	0.00710431	0.00521052	0.182235	0.00781388	0.00650429
REACTOME_BH3_ONLY_PROTEINS_ASSOCIATE_WITH_AND_INACTIVATE_ANTI_APOPTOTIC_BCL_2_MEMBERS	0.139215	0.00728215	0.0053232	0.282289	3.03219e-05	6.80206e-05
REACTOME_BASIGIN_INTERACTIONS	0.138914	0.00741049	0.00540538	0.389898	4.15983e-09	3.94809e-08
REACTOME_GLUCAGON_TYPE_LIGAND_RECEPTORS	0.138238	0.007706	0.00559396	0.0941261	0.172119	0.0815029
REACTOME_TFAP2A_ACTS_AS_A_TRANSCRIPTIONAL_REPRESSOR_DURING_RETINOIC_ACID_INDUCED_CELL_DIFFERENTIATION	0.137559	0.0080133	0.00578815	0.29372	1.3762e-05	3.45127e-05
REACTOME_SEPARATION_OF_SISTER_CHROMATIDS	0.136663	0.0084361	0.00605221	0.237211	0.000495309	0.00070454
REACTOME_RECEPTOR_MEDIATED_MITOPHAGY	0.136073	0.00872458	0.00623033	0.268401	7.56606e-05	0.000146797
REACTOME_APOPTOSIS	0.135615	0.00895501	0.00637413	0.11256	0.102174	0.0535081
REACTOME_TP53_REGULATES_METABOLIC_GENES	0.134645	0.00946064	0.00668645	-0.0313109	0.650326	0.234095
REACTOME_CHONDROITIN_SULFATE_DERMATAN_SULFATE_METABOLISM	0.134164	0.00972099	0.00684554	0.21717	0.00146562	0.00172084
REACTOME_CLASS_A_1_RHODOPSIN_LIKE_RECEPTORS	0.133341	0.0101804	0.00712351	0.233136	0.00062226	0.000849334
REACTOME_TRANSLESION_SYNTHESIS_BY_POLK	0.132823	0.01048	0.00730729	0.0543069	0.431501	0.17192
REACTOME_PROSTACYCLIN_SIGNALLING_THROUGH_PROSTACYCLIN_RECEPTOR	0.131685	0.0111648	0.00773219	0.168365	0.0141085	0.0105261
REACTOME_RAS_PROCESSING	0.131071	0.0115505	0.00796898	0.380229	1.06665e-08	8.4995e-08
REACTOME_EARLY_PHASE_OF_HIV_LIFE_CYCLE	0.129321	0.0127148	0.00867565	0.19333	0.00472831	0.00435597
REACTOME_PURINERGIC_SIGNALING_IN_LEISHMANIASIS_INFECTION	0.128983	0.0129516	0.00881798	0.137868	0.0449518	0.0273308
REACTOME_KERATAN_SULFATE_DEGRADATION	0.128727	0.0131331	0.00892664	0.129776	0.0592438	0.0343175
REACTOME_DNA_REPAIR	0.127956	0.013694	0.00926023	0.0594379	0.389197	0.158487
REACTOME_REGULATION_OF_TLR_BY_ENDOGENOUS_LIGAND	0.127802	0.0138085	0.00932788	0.176309	0.0101082	0.00806076
REACTOME_APC_C_CDC20_MEDIATED_DEGRADATION_OF_CYCLIN_B	0.12728	0.0142029	0.00955994	0.254451	0.000180549	0.000301462
REACTOME_ACYL_CHAIN_REMODELLING_OF_PI	0.127232	0.0142397	0.00958146	0.227137	0.000864538	0.00111785
REACTOME_METABOLISM_OF_CARBOHYDRATES	0.126506	0.0148068	0.00991196	0.153358	0.0255521	0.0171833
REACTOME_INFLAMMASOMES	0.126157	0.0150855	0.0100731	0.118475	0.0852716	0.0461162
REACTOME_DISEASES_ASSOCIATED_WITH_SURFACTANT_METABOLISM	0.125977	0.0152319	0.0101575	0.0882633	0.200533	0.0922214
REACTOME_HSF1_DEPENDENT_TRANSACTIVATION	0.125422	0.0156889	0.0104193	0.289317	1.87322e-05	4.5075e-05
REACTOME_INTERFERON_GAMMA_SIGNALING	0.125031	0.0160182	0.0106067	0.0790724	0.251671	0.111097
REACTOME_CASPASE_ACTIVATION_VIA_EXTRINSIC_APOPTOTIC_SIGNALLING_PATHWAY	0.124994	0.01605	0.0106248	0.0129895	0.850861	0.28566
REACTOME_A_TETRASACCHARIDE_LINKER_SEQUENCE_IS_REQUIRED_FOR_GAG_SYNTHESIS	0.124568	0.016417	0.0108321	0.226829	0.000879055	0.00113354
REACTOME_N_GLYCAN_ANTENNAE_ELONGATION	0.124374	0.016586	0.0109272	0.223043	0.00107683	0.00133915
REACTOME_NUCLEOTIDE_LIKE_PURINERGIC_RECEPTORS	0.123754	0.0171378	0.0112356	0.0390825	0.571461	0.212506
REACTOME_DISEASES_OF_BASE_EXCISION_REPAIR	0.123614	0.0172638	0.0113055	0.0036789	0.957533	0.310358
REACTOME_INHIBITION_OF_THE_PROTEOLYTIC_ACTIVITY_OF_APC_C_REQUIRED_FOR_THE_ONSET_OF_ANAPHASE_BY_MITOTIC_SPINDLE_CHECKPOINT_COMPONENTS	0.123275	0.0175745	0.011481	0.249906	0.000237225	0.000376616
REACTOME_PEPTIDE_LIGAND_BINDING_RECEPTORS	0.122991	0.0178383	0.0116308	0.243722	0.000341204	0.000512162
REACTOME_APC_CDC20_MEDIATED_DEGRADATION_OF_NEK2A	0.122571	0.018234	0.0118544	0.243918	0.000337334	0.000507348
REACTOME_APEX1_INDEPENDENT_RESOLUTION_OF_AP_SITES_VIA_THE_SINGLE_NUCLEOTIDE_REPLACEMENT_PATHWAY	0.122023	0.0187627	0.0121532	-0.000778979	0.991004	0.31776
REACTOME_CYTOKINE_SIGNALING_IN_IMMUNE_SYSTEM	0.121541	0.0192381	0.01242	0.139389	0.0426164	0.0261696
REACTOME_DEFECTIVE_CSF2RB_CAUSES_SMDP5	0.121334	0.0194457	0.0125359	0.0105335	0.878818	0.292302
REACTOME_TETRAHYDROBIOPTERIN_BH4_SYNTHESIS_RECYCLING_SALVAGE_AND_REGULATION	0.120622	0.0201746	0.0129405	-0.115503	0.0934593	0.0497562
REACTOME_FCGR_ACTIVATION	0.119928	0.0209086	0.0133437	0.269322	7.13183e-05	0.000139927
REACTOME_DISEASES_OF_GLYCOSYLATION	0.119553	0.0213139	0.0135646	0.146708	0.0327585	0.021062
REACTOME_SYNTHESIS_OF_PROSTAGLANDINS_PG_AND_THROMBOXANES_TX	0.119482	0.0213917	0.0136069	0.150029	0.028968	0.0190604
REACTOME_TRANSPORT_OF_INORGANIC_CATIONS_ANIONS_AND_AMINO_ACIDS_OLIGOPEPTIDES	0.119386	0.0214966	0.0136638	-0.0313286	0.650142	0.234044
REACTOME_PHASE_1_INACTIVATION_OF_FAST_NA_CHANNELS	0.119259	0.0216373	0.01374	-0.13751	0.0455161	0.027608
REACTOME_VITAMIN_B2_RIBOFLAVIN_METABOLISM	0.11862	0.0223528	0.0141254	-0.0244053	0.723865	0.253847
REACTOME_INTERLEUKIN_12_SIGNALING	0.118618	0.0223561	0.0141271	0.17883	0.00906819	0.00736348
REACTOME_PHOSPHORYLATION_OF_THE_APC_C	0.116643	0.024702	0.0154325	0.237694	0.000481967	0.000688611
REACTOME_ACTIVATION_OF_THE_PRE_REPLICATIVE_COMPLEX	0.115784	0.0257869	0.0160312	0.202499	0.00305907	0.00306654
REACTOME_LTC4_CYSLTR_MEDIATED_IL4_PRODUCTION	0.115477	0.0261843	0.0162491	0.202894	0.00300098	0.00301951
REACTOME_INITIAL_TRIGGERING_OF_COMPLEMENT	0.115136	0.0266324	0.0164938	-0.0383369	0.578828	0.214493
REACTOME_AFLATOXIN_ACTIVATION_AND_DETOXIFICATION	0.114459	0.0275405	0.0169866	-0.150897	0.0280426	0.0185599
REACTOME_CELL_SURFACE_INTERACTIONS_AT_THE_VASCULAR_WALL	0.113893	0.0283209	0.017407	0.242838	0.000359119	0.000535339
REACTOME_MITOTIC_METAPHASE_AND_ANAPHASE	0.113758	0.0285099	0.0175083	0.232747	0.000635838	0.000864131
REACTOME_KERATAN_SULFATE_BIOSYNTHESIS	0.113351	0.0290851	0.0178157	0.222921	0.00108385	0.00134618
REACTOME_GLYCOGEN_BREAKDOWN_GLYCOGENOLYSIS	0.113009	0.0295761	0.0180769	-0.0200349	0.771803	0.266183
REACTOME_BETA_OXIDATION_OF_VERY_LONG_CHAIN_FATTY_ACIDS	0.112787	0.0298998	0.0182485	-0.204617	0.00275904	0.00283178
REACTOME_DEADENYLATION_DEPENDENT_MRNA_DECAY	0.112265	0.0306707	0.0186551	-0.0261201	0.705334	0.248966
REACTOME_RAB_GERANYLGERANYLATION	0.112251	0.0306922	0.0186664	0.315735	2.72491e-06	8.89299e-06
REACTOME_SIGNALING_BY_INTERLEUKINS	0.112232	0.0307199	0.018681	0.185478	0.00676558	0.00579401
REACTOME_WNT_LIGAND_BIOGENESIS_AND_TRAFFICKING	0.111758	0.0314364	0.0190562	0.069656	0.312765	0.132779
REACTOME_NUCLEOBASE_CATABOLISM	0.111686	0.0315452	0.019113	-0.189155	0.00573014	0.00506302
REACTOME_BETA_DEFENSINS	0.111062	0.032512	0.0196151	0.147809	0.0314575	0.0203783
REACTOME_NEGATIVE_REGULATION_OF_ACTIVITY_OF_TFAP2_AP_2_FAMILY_TRANSCRIPTION_FACTORS	0.110343	0.033658	0.0202048	0.111459	0.105594	0.054947
REACTOME_GLYCOSAMINOGLYCAN_METABOLISM	0.110306	0.0337177	0.0202354	0.191121	0.00523671	0.00471417
REACTOME_P75NTR_NEGATIVELY_REGULATES_CELL_CYCLE_VIA_SC1	0.110152	0.0339681	0.0203634	0.257577	0.000149201	0.000258469
REACTOME_ADVANCED_GLYCOSYLATION_ENDPRODUCT_RECEPTOR_SIGNALING	0.10956	0.0349447	0.02086	0.263871	0.000100891	0.000187012
REACTOME_SPHINGOLIPID_METABOLISM	0.109484	0.0350724	0.0209246	0.0267498	0.698572	0.247169
REACTOME_COSTIMULATION_BY_THE_CD28_FAMILY	0.109389	0.0352305	0.0210045	0.200666	0.00334219	0.00329089
REACTOME_PTK6_REGULATES_CELL_CYCLE	0.109331	0.0353282	0.0210538	0.153326	0.0255833	0.0172008
REACTOME_KINESINS	0.108943	0.0359882	0.0213859	0.266663	8.45427e-05	0.000160964
REACTOME_TRANSPORT_TO_THE_GOLGI_AND_SUBSEQUENT_MODIFICATION	0.108697	0.0364102	0.0215973	-0.196036	0.00416598	0.00393994
REACTOME_APOPTOTIC_FACTOR_MEDIATED_RESPONSE	0.108639	0.0365103	0.0216473	0.240095	0.000420459	0.000613306
REACTOME_TFAP2_AP_2_FAMILY_REGULATES_TRANSCRIPTION_OF_CELL_CYCLE_FACTORS	0.108592	0.0365918	0.021688	0.0081796	0.905755	0.298587
REACTOME_ADP_SIGNALLING_THROUGH_P2Y_PURINOCEPTOR_12	0.108374	0.0369724	0.0218776	0.111621	0.105084	0.0547334
REACTOME_PROCESSING_OF_CAPPED_INTRONLESS_PRE_MRNA	0.108213	0.0372561	0.0220186	0.060404	0.381523	0.155986
REACTOME_TP53_REGULATES_TRANSCRIPTION_OF_GENES_INVOLVED_IN_G1_CELL_CYCLE_ARREST	0.10818	0.0373141	0.0220474	0.237361	0.000491151	0.00069959
REACTOME_MEIOTIC_RECOMBINATION	0.10789	0.0378293	0.0223024	0.142173	0.0386074	0.0241212
REACTOME_GALACTOSE_CATABOLISM	0.107735	0.0381058	0.0224401	-0.0818703	0.235229	0.105033
REACTOME_MITOCHONDRIAL_FATTY_ACID_BETA_OXIDATION	0.107719	0.0381341	0.0224542	-0.215908	0.00156437	0.00181337
REACTOME_GOLGI_TO_ER_RETROGRADE_TRANSPORT	0.107208	0.0390633	0.02292	0.244273	0.000330455	0.000498744
REACTOME_INTERFERON_SIGNALING	0.107098	0.0392651	0.0230208	0.0103503	0.88091	0.292795
REACTOME_NUCLEAR_ENVELOPE_NE_REASSEMBLY	0.10616	0.0410255	0.0238995	0.29379	1.36943e-05	3.43746e-05
REACTOME_TRIGLYCERIDE_CATABOLISM	0.106046	0.0412449	0.0240083	0.291577	1.60004e-05	3.93508e-05
REACTOME_MITOCHONDRIAL_UNCOUPLING	0.105987	0.0413592	0.0240649	0.164175	0.0167318	0.0120853
REACTOME_THE_FATTY_ACID_CYCLING_MODEL	0.105987	0.0413592	0.0240649	0.169959	0.0132096	0.00999922
REACTOME_THROMBOXANE_SIGNALLING_THROUGH_TP_RECEPTOR	0.105915	0.0414979	0.0241335	-0.00470158	0.945744	0.307713
REACTOME_ATTACHMENT_AND_ENTRY	0.105294	0.0427101	0.0247413	-0.0259973	0.706656	0.249316
REACTOME_PROCESSING_OF_CAPPED_INTRON_CONTAINING_PRE_MRNA	0.105113	0.0430699	0.0249246	0.0912552	0.185635	0.0866798
REACTOME_G_BETA_GAMMA_SIGNALLING_THROUGH_CDC42	0.105027	0.043243	0.0250127	0.147511	0.0318049	0.020559
REACTOME_CROSS_PRESENTATION_OF_PARTICULATE_EXOGENOUS_ANTIGENS_PHAGOSOMES	0.103455	0.0464828	0.0266482	0.200891	0.00330623	0.00326284
REACTOME_FANCONI_ANEMIA_PATHWAY	0.103242	0.046937	0.0268752	0.109468	0.112006	0.0575964
REACTOME_RUNX1_REGULATES_TRANSCRIPTION_OF_GENES_INVOLVED_IN_DIFFERENTIATION_OF_KERATINOCYTES	0.103089	0.0472662	0.0270393	0.200832	0.00331556	0.00327013
REACTOME_ENDOSOMAL_VACUOLAR_PATHWAY	0.102907	0.0476594	0.027235	-0.0142597	0.836473	0.282193
REACTOME_FORMYL_PEPTIDE_RECEPTORS_BIND_FORMYL_PEPTIDES_AND_MANY_OTHER_LIGANDS	0.10259	0.0483503	0.0275778	0.102183	0.138103	0.0682237
REACTOME_DIGESTION	0.102315	0.0489588	0.0278787	0.211059	0.0020031	0.00220648
REACTOME_SYNTHESIS_OF_UDP_N_ACETYL_GLUCOSAMINE	0.101317	0.051214	0.0289852	0.25162	0.000214148	0.000346308
REACTOME_CREATION_OF_C4_AND_C2_ACTIVATORS	0.100865	0.0522646	0.029496	-0.072896	0.290734	0.125134
REACTOME_REGULATION_BY_C_FLIP	0.100703	0.0526469	0.0296812	-0.061545	0.372577	0.153046
REACTOME_CLASS_B_2_SECRETIN_FAMILY_RECEPTORS	0.100601	0.0528867	0.0297971	0.061329	0.37426	0.153601
REACTOME_DEFECTIVE_GALNT3_CAUSES_FAMILIAL_HYPERPHOSPHATEMIC_TUMORAL_CALCINOSIS_HFTC	0.10039	0.0533875	0.0300388	0.148944	0.0301633	0.0196983
REACTOME_BINDING_AND_UPTAKE_OF_LIGANDS_BY_SCAVENGER_RECEPTORS	0.0996329	0.0552197	0.0309175	-0.0269135	0.696817	0.246702
REACTOME_ORGANIC_ANION_TRANSPORTERS	0.0996137	0.055267	0.0309401	-0.144009	0.0361414	0.0228347
REACTOME_RNA_POLYMERASE_I_TRANSCRIPTION	0.0994174	0.0557505	0.0311705	0.0911645	0.186074	0.0868456
REACTOME_SARS_COV_2_INFECTION	0.0993608	0.0558907	0.0312371	0.00997496	0.885198	0.293801
REACTOME_METABOLISM_OF_STEROID_HORMONES	0.0993131	0.056009	0.0312934	-0.194587	0.00445919	0.00415959
REACTOME_DEX_H_BOX_HELICASES_ACTIVATE_TYPE_I_IFN_AND_INFLAMMATORY_CYTOKINES_PRODUCTION	0.0991437	0.0564309	0.0314937	-0.00297801	0.965619	0.312161
REACTOME_CYCLIN_A_B1_B2_ASSOCIATED_EVENTS_DURING_G2_M_TRANSITION	0.0971716	0.0615382	0.0339035	0.271543	6.17891e-05	0.000124297
REACTOME_TRNA_PROCESSING_IN_THE_NUCLEUS	0.0956756	0.0656621	0.0358337	0.14373	0.0365065	0.0230256
REACTOME_DEFECTIVE_C1GALT1C1_CAUSES_TN_POLYAGGLUTINATION_SYNDROME_TNPS	0.0950197	0.0675404	0.0367063	0.143144	0.0372858	0.0234308
REACTOME_COBALAMIN_CBL_VITAMIN_B12_TRANSPORT_AND_METABOLISM	0.0949917	0.0676214	0.0367438	0.137216	0.0459845	0.027837
REACTOME_G_PROTEIN_ACTIVATION	0.0947429	0.0683463	0.0370785	0.0137767	0.841938	0.283514
REACTOME_ACTIVATION_OF_ATR_IN_RESPONSE_TO_REPLICATION_STRESS	0.0945744	0.0688406	0.0373062	0.188316	0.00595298	0.00522268
REACTOME_MYOCLONIC_EPILEPSY_OF_LAFORA	0.0945281	0.068977	0.0373689	0.0727851	0.29147	0.125392
REACTOME_CELL_CYCLE_CHECKPOINTS	0.0945121	0.0690241	0.0373906	0.191374	0.00517619	0.00467223
REACTOME_MATURATION_OF_PROTEIN_3A	0.0937517	0.0712967	0.0384301	0.0921708	0.181242	0.0850131
REACTOME_ANCHORING_FIBRIL_FORMATION	0.0936779	0.0715205	0.0385319	0.0454774	0.510161	0.195416
REACTOME_SYNTHESIS_OF_GLYCOSYLPHOSPHATIDYLINOSITOL_GPI	0.0936377	0.0716426	0.0385874	-0.0281081	0.684066	0.243285
REACTOME_TRANSCRIPTIONAL_REGULATION_BY_RUNX3	0.0930434	0.0734681	0.0394137	0.139383	0.0426268	0.0261749
REACTOME_PRESYNAPTIC_FUNCTION_OF_KAINATE_RECEPTORS	0.093041	0.0734754	0.039417	0.214154	0.00171172	0.0019472
REACTOME_AMINO_ACID_TRANSPORT_ACROSS_THE_PLASMA_MEMBRANE	0.0923687	0.0755863	0.0403643	0.192894	0.00482497	0.00442532
REACTOME_O_LINKED_GLYCOSYLATION	0.0913789	0.0787836	0.041827	0.20407	0.0028338	0.0028894
REACTOME_G_ALPHA_I_SIGNALLING_EVENTS	0.0905026	0.0817049	0.0431702	0.183394	0.00742375	0.00624466
REACTOME_TRP_CHANNELS	0.0904577	0.0818569	0.0432397	0.050907	0.460932	0.180929
REACTOME_SCAVENGING_OF_HEME_FROM_PLASMA	0.0903226	0.0823157	0.0434494	-0.047303	0.49331	0.190537
REACTOME_MRNA_DECAY_BY_5_TO_3_EXORIBONUCLEASE	0.0901595	0.0828723	0.0437033	0.0503112	0.466202	0.182514
REACTOME_TANDEM_PORE_DOMAIN_POTASSIUM_CHANNELS	0.089959	0.0835606	0.0440166	0.203531	0.00290925	0.00294679
REACTOME_PHOSPHORYLATION_OF_EMI1	0.0892233	0.0861265	0.0451787	0.229294	0.000768861	0.00101285
REACTOME_TRIF_MEDIATED_PROGRAMMED_CELL_DEATH	0.0891072	0.0865371	0.0453638	0.0909183	0.187271	0.0872965
REACTOME_METABOLISM_OF_AMINO_ACIDS_AND_DERIVATIVES	0.0885124	0.0886655	0.0463191	-0.324176	1.41382e-06	5.07147e-06
REACTOME_UNWINDING_OF_DNA	0.0882473	0.0896275	0.0467487	0.212375	0.00187404	0.00209302
REACTOME_CLASS_I_MHC_MEDIATED_ANTIGEN_PROCESSING_PRESENTATION	0.0880979	0.0901736	0.046992	-0.0118239	0.864109	0.288823
REACTOME_CHYLOMICRON_REMODELING	0.0870488	0.0940821	0.0487208	-0.0357676	0.604549	0.221322
REACTOME_REGULATED_PROTEOLYSIS_OF_P75NTR	0.0869363	0.0945094	0.0489085	0.0276812	0.688613	0.244507
REACTOME_ANTI_INFLAMMATORY_RESPONSE_FAVOURING_LEISHMANIA_PARASITE_INFECTION	0.0861119	0.0976864	0.0502959	0.118081	0.0863217	0.0465894
REACTOME_ERYTHROCYTES_TAKE_UP_CARBON_DIOXIDE_AND_RELEASE_OXYGEN	0.0860315	0.0980006	0.0504323	0.0486871	0.480734	0.186842
REACTOME_FGFR2_ALTERNATIVE_SPLICING	0.0848504	0.102712	0.0524619	0.0315206	0.64814	0.233492
REACTOME_SIGNALING_BY_FGFR2_IN_DISEASE	0.0842333	0.105244	0.0535403	0.0464365	0.501271	0.192852
REACTOME_NONCANONICAL_ACTIVATION_OF_NOTCH3	0.0830452	0.110258	0.0556504	0.130992	0.0568831	0.0331943
REACTOME_ARACHIDONIC_ACID_METABOLISM	0.0829855	0.110515	0.0557575	-0.128848	0.0610985	0.0351883
REACTOME_DISEASES_ASSOCIATED_WITH_GLYCOSAMINOGLYCAN_METABOLISM	0.0826955	0.111769	0.0562797	0.164603	0.0164459	0.0119168
REACTOME_ACYL_CHAIN_REMODELLING_OF_PG	0.0826281	0.112062	0.0564016	0.19181	0.00507324	0.00460067
REACTOME_TRYPTOPHAN_CATABOLISM	0.0821447	0.114182	0.0572788	-0.102148	0.138237	0.0682769
REACTOME_SYNTHESIS_OF_LIPOXINS_LX	0.0811145	0.118805	0.0591718	0.220655	0.00122183	0.00148392
REACTOME_P38MAPK_EVENTS	0.0810374	0.119156	0.0593147	0.401789	1.25212e-09	1.36683e-08
REACTOME_SODIUM_PROTON_EXCHANGERS	0.0807255	0.120587	0.0598946	-0.0537634	0.436131	0.173356
REACTOME_DEGRADATION_OF_CYSTEINE_AND_HOMOCYSTEINE	0.0806762	0.120815	0.0599866	-0.305331	5.95448e-06	1.694e-05
REACTOME_AKT_PHOSPHORYLATES_TARGETS_IN_THE_CYTOSOL	0.0804062	0.122067	0.0604914	-0.200268	0.00340673	0.00334356
REACTOME_INTERLEUKIN_4_AND_INTERLEUKIN_13_SIGNALING	0.0803787	0.122195	0.0605429	0.166867	0.0150021	0.0110488
REACTOME_PROTEIN_METHYLATION	0.0801716	0.123162	0.0609315	0.0663171	0.336582	0.140959
REACTOME_IKK_COMPLEX_RECRUITMENT_MEDIATED_BY_RIP1	0.0800647	0.123664	0.0611327	-0.013703	0.842773	0.283715
REACTOME_CHONDROITIN_SULFATE_BIOSYNTHESIS	0.0798163	0.124836	0.0616014	0.189199	0.00571864	0.00505472
REACTOME_TP53_REGULATES_TRANSCRIPTION_OF_SEVERAL_ADDITIONAL_CELL_DEATH_GENES_WHOSE_SPECIFIC_ROLES_IN_P53_DEPENDENT_APOPTOSIS_REMAIN_UNCERTAIN	0.0791271	0.128134	0.0629109	0.115086	0.0946564	0.0502789
REACTOME_SIALIC_ACID_METABOLISM	0.0790968	0.128281	0.0629688	0.000973567	0.988757	0.317268
REACTOME_ATTENUATION_PHASE	0.0779486	0.133929	0.0653211	0.24088	0.000401988	0.000590073
REACTOME_IRAK4_DEFICIENCY_TLR2_4	0.0773183	0.13711	0.0666385	0.172112	0.0120754	0.00931356
REACTOME_GAMMA_CARBOXYLATION_HYPUSINE_FORMATION_AND_ARYLSULFATASE_ACTIVATION	0.0769313	0.139091	0.0674547	-0.176444	0.0100503	0.00802259
REACTOME_GLUCONEOGENESIS	0.0768062	0.139736	0.0677195	-0.190318	0.00543352	0.00484903
REACTOME_CREATINE_METABOLISM	0.0766732	0.140425	0.0680018	0.0584921	0.396801	0.160945
REACTOME_INTERLEUKIN_12_FAMILY_SIGNALING	0.0766697	0.140443	0.0680093	0.139277	0.0427849	0.0262542
REACTOME_LDL_CLEARANCE	0.0765478	0.141077	0.0682688	-0.0879743	0.202017	0.0927642
REACTOME_OLFACTORY_SIGNALING_PATHWAY	0.0763788	0.141959	0.0686291	-0.104772	0.128343	0.064305
REACTOME_TRAF6_MEDIATED_NF_KB_ACTIVATION	0.0756402	0.145862	0.0702162	-0.0326101	0.636835	0.230357
REACTOME_ELEVATION_OF_CYTOSOLIC_CA2_LEVELS	0.075389	0.147208	0.0707605	0.0590343	0.392431	0.159535
REACTOME_STING_MEDIATED_INDUCTION_OF_HOST_IMMUNE_RESPONSES	0.0748146	0.150321	0.072013	0.169144	0.0136627	0.010266
REACTOME_COMPLEMENT_CASCADE	0.0743268	0.153005	0.0730858	-0.156443	0.0227017	0.0155625
REACTOME_PLASMA_LIPOPROTEIN_CLEARANCE	0.0738434	0.155699	0.0741569	-0.0246219	0.721515	0.253231
REACTOME_CARGO_RECOGNITION_FOR_CLATHRIN_MEDIATED_ENDOCYTOSIS	0.0726256	0.162647	0.0768898	-0.00392512	0.954694	0.309723
REACTOME_PREVENTION_OF_PHAGOSOMAL_LYSOSOMAL_FUSION	0.0713609	0.170106	0.0797794	0.316382	2.59312e-06	8.5403e-06
REACTOME_VOLTAGE_GATED_POTASSIUM_CHANNELS	0.0712714	0.170644	0.0799859	0.146456	0.0330624	0.0212213
REACTOME_COLLAGEN_FORMATION	0.070459	0.17558	0.0818708	0.170061	0.0131542	0.0099663
REACTOME_RESPONSE_TO_ELEVATED_PLATELET_CYTOSOLIC_CA2	0.0695155	0.181445	0.0840851	0.0407821	0.554834	0.20797
REACTOME_PROTEIN_UBIQUITINATION	0.0690257	0.184546	0.0852448	0.102039	0.138663	0.0684454
REACTOME_ZINC_INFLUX_INTO_CELLS_BY_THE_SLC39_GENE_FAMILY	0.0688593	0.185608	0.0856404	0.114143	0.0974084	0.0514716
REACTOME_BIOSYNTHESIS_OF_EPA_DERIVED_SPMS	0.0685104	0.187851	0.0864726	0.16799	0.0143278	0.0106533
REACTOME_TRANSCRIPTIONAL_REGULATION_BY_TP53	0.0685071	0.187872	0.0864805	0.097715	0.156268	0.0752427
REACTOME_POLB_DEPENDENT_LONG_PATCH_BASE_EXCISION_REPAIR	0.0682672	0.189426	0.0870548	0.0557868	0.419036	0.168023
REACTOME_PYRIMIDINE_CATABOLISM	0.0675542	0.194098	0.0887706	-0.141446	0.0396221	0.0246464
REACTOME_NF_KB_IS_ACTIVATED_AND_SIGNALS_SURVIVAL	0.0675222	0.19431	0.0888479	0.0501689	0.467465	0.182893
REACTOME_CALCITONIN_LIKE_LIGAND_RECEPTORS	0.0673713	0.19531	0.0892129	0.00133251	0.984612	0.316358
REACTOME_DNA_DAMAGE_REVERSAL	0.0671472	0.196803	0.0897564	-0.0436833	0.527008	0.200214
REACTOME_NOSTRIN_MEDIATED_ENOS_TRAFFICKING	0.0669848	0.19789	0.0901509	0.0247762	0.719843	0.252793
REACTOME_PLASMA_LIPOPROTEIN_REMODELING	0.0668466	0.198818	0.0904871	-0.188815	0.0058194	0.00512724
REACTOME_MITOCHONDRIAL_TRNA_AMINOACYLATION	0.0665865	0.200574	0.0911215	-0.083017	0.228714	0.102609
REACTOME_RNA_POLYMERASE_I_TRANSCRIPTION_INITIATION	0.0661888	0.20328	0.0920946	0.0407154	0.555483	0.208148
REACTOME_NRIF_SIGNALS_CELL_DEATH_FROM_THE_NUCLEUS	0.0657628	0.206209	0.0931417	0.0353828	0.608444	0.222371
REACTOME_RUNX1_REGULATES_TRANSCRIPTION_OF_GENES_INVOLVED_IN_WNT_SIGNALING	0.065246	0.209802	0.0944178	0.0972578	0.158224	0.0760265
REACTOME_SYNTHESIS_OF_LEUKOTRIENES_LT_AND_EOXINS_EX	0.0651492	0.21048	0.0946576	-0.00947622	0.890902	0.295135
REACTOME_CROSSLINKING_OF_COLLAGEN_FIBRILS	0.0643378	0.216227	0.0966764	0.125584	0.0680074	0.0383461
REACTOME_P75NTR_REGULATES_AXONOGENESIS	0.0642887	0.216578	0.0967991	0.0985173	0.15288	0.0739583
REACTOME_HOMOLOGY_DIRECTED_REPAIR	0.0641406	0.21764	0.0971742	0.0769074	0.264928	0.115941
REACTOME_DISEASES_OF_PROGRAMMED_CELL_DEATH	0.0631134	0.225109	0.0998185	0.217166	0.00146595	0.00172115
REACTOME_ACTIVATION_OF_KAINATE_RECEPTORS_UPON_GLUTAMATE_BINDING	0.0631061	0.225162	0.0998374	0.205765	0.00260771	0.00271279
REACTOME_ACTIVATION_OF_C3_AND_C5	0.0621556	0.232236	0.102308	-0.14159	0.0394198	0.0245421
REACTOME_INTEGRIN_CELL_SURFACE_INTERACTIONS	0.0621027	0.232634	0.102447	0.141981	0.0388734	0.0242594
REACTOME_NERVOUS_SYSTEM_DEVELOPMENT	0.061895	0.234203	0.10299	0.168737	0.0138939	0.0104007
REACTOME_SIGNAL_REGULATORY_PROTEIN_FAMILY_INTERACTIONS	0.0611505	0.239886	0.104945	0.251435	0.000216537	0.0003494
REACTOME_SARS_COV_1_INFECTION	0.060912	0.241727	0.105574	0.0274456	0.691127	0.245181
REACTOME_PLATELET_ADHESION_TO_EXPOSED_COLLAGEN	0.0602176	0.247143	0.107412	0.0492747	0.475448	0.185275
REACTOME_DEFECTIVE_CHST6_CAUSES_MCDC1	0.0600744	0.248269	0.107792	0.0847941	0.21887	0.0989332
REACTOME_MATURATION_OF_SARS_COV_1_SPIKE_PROTEIN	0.0598599	0.249965	0.108363	-0.0807141	0.24193	0.107503
REACTOME_COLLAGEN_BIOSYNTHESIS_AND_MODIFYING_ENZYMES	0.059839	0.250131	0.108419	0.126578	0.0658395	0.0373696
REACTOME_NEGATIVE_REGULATORS_OF_DDX58_IFIH1_SIGNALING	0.0597873	0.250541	0.108557	-0.107334	0.119218	0.0605489
REACTOME_NEGATIVE_EPIGENETIC_REGULATION_OF_RRNA_EXPRESSION	0.0591077	0.255974	0.110486	0.0207144	0.764287	0.264276
REACTOME_2_LTR_CIRCLE_FORMATION	0.05909	0.256116	0.110536	-0.0968466	0.159999	0.076735
REACTOME_HEMOSTASIS	0.0587357	0.258983	0.111548	0.171288	0.0124991	0.00957271
REACTOME_PLASMA_LIPOPROTEIN_ASSEMBLY_REMODELING_AND_CLEARANCE	0.0586431	0.259735	0.111813	-0.20036	0.00339183	0.00333142
REACTOME_TRANSCRIPTIONAL_REGULATION_OF_TESTIS_DIFFERENTIATION	0.0586396	0.259764	0.111823	0.153616	0.0253028	0.0170431
REACTOME_FBXW7_MUTANTS_AND_NOTCH1_IN_CANCER	0.0579045	0.265792	0.113936	-0.035573	0.606517	0.221838
REACTOME_DEPOSITION_OF_NEW_CENPA_CONTAINING_NUCLEOSOMES_AT_THE_CENTROMERE	0.0571696	0.271914	0.116063	0.234174	0.000587349	0.000810696
REACTOME_RUNX3_REGULATES_IMMUNE_RESPONSE_AND_CELL_MIGRATION	0.0569469	0.273789	0.116711	0.222584	0.00110341	0.00136567
REACTOME_HEPARAN_SULFATE_HEPARIN_HS_GAG_METABOLISM	0.0565511	0.277141	0.117865	0.115568	0.0932742	0.0496751
REACTOME_DEFECTIVE_ST3GAL3_CAUSES_MCT12_AND_EIEE15	0.0565025	0.277555	0.118007	0.102968	0.135084	0.0670223
REACTOME_CRMPS_IN_SEMA3A_SIGNALING	0.056272	0.279523	0.118681	0.233922	0.000595652	0.000819964
REACTOME_ACTIVATION_OF_MATRIX_METALLOPROTEINASES	0.0561244	0.280787	0.119114	0.297384	1.06063e-05	2.7801e-05
REACTOME_CS_DS_DEGRADATION	0.0559531	0.28226	0.119616	0.108288	0.11595	0.0591948
REACTOME_ASSOCIATION_OF_TRIC_CCT_WITH_TARGET_PROTEINS_DURING_BIOSYNTHESIS	0.0554791	0.286362	0.121011	-0.0586294	0.395692	0.160588
REACTOME_RIPK1_MEDIATED_REGULATED_NECROSIS	0.0554664	0.286472	0.121049	0.0187805	0.785733	0.269691
REACTOME_ACYL_CHAIN_REMODELLING_OF_PS	0.0550347	0.290243	0.122324	0.163531	0.0171703	0.0123479
REACTOME_TRANSLATION_OF_SARS_COV_2_STRUCTURAL_PROTEINS	0.0547304	0.292922	0.123226	-0.111074	0.106811	0.0554544
REACTOME_OAS_ANTIVIRAL_RESPONSE	0.0545492	0.294525	0.123764	-0.194313	0.00451651	0.00420182
REACTOME_SYNDECAN_INTERACTIONS	0.0543816	0.296012	0.124262	0.101747	0.1398	0.0688946
REACTOME_G2_M_DNA_REPLICATION_CHECKPOINT	0.054294	0.296792	0.124523	0.216564	0.00151234	0.00176489
REACTOME_CD22_MEDIATED_BCR_REGULATION	0.0526398	0.311769	0.129651	0.229638	0.000754574	0.000997298
REACTOME_TBC_RABGAPS	0.0525879	0.312247	0.129813	0.115288	0.0940744	0.0500251
REACTOME_L1CAM_INTERACTIONS	0.0524906	0.313144	0.130118	0.237475	0.000487979	0.000695806
REACTOME_MAP2K_AND_MAPK_ACTIVATION	0.0523607	0.314345	0.130525	0.223054	0.00107622	0.00133854
REACTOME_DEFECTIVE_B4GALT7_CAUSES_EDS_PROGEROID_TYPE	0.0522631	0.315248	0.130831	0.151861	0.0270428	0.0180125
REACTOME_CHK1_CHK2_CDS1_MEDIATED_INACTIVATION_OF_CYCLIN_B_CDK1_COMPLEX	0.0518369	0.319216	0.132172	0.262313	0.000111249	0.000202923
REACTOME_TNFS_BIND_THEIR_PHYSIOLOGICAL_RECEPTORS	0.0518103	0.319464	0.132256	0.244125	0.00033331	0.000502323
REACTOME_ACYL_CHAIN_REMODELLING_OF_PC	0.0508235	0.328777	0.135377	0.209926	0.00212055	0.00230708
REACTOME_HCMV_INFECTION	0.0503409	0.333396	0.136913	0.217845	0.00141516	0.00167281
REACTOME_SYNTHESIS_OF_WYBUTOSINE_AT_G37_OF_TRNA_PHE	0.0501282	0.335444	0.137591	-0.0862583	0.210991	0.0960124
REACTOME_TGF_BETA_RECEPTOR_SIGNALING_ACTIVATES_SMADS	0.0500424	0.336273	0.137865	0.0928893	0.177849	0.0837154
REACTOME_IRF3_MEDIATED_INDUCTION_OF_TYPE_I_IFN	0.0499127	0.337528	0.13828	0.223804	0.00103405	0.00129592
REACTOME_CITRIC_ACID_CYCLE_TCA_CYCLE	0.0497402	0.339202	0.138832	-0.143092	0.0373559	0.0234671
REACTOME_IRF3_MEDIATED_ACTIVATION_OF_TYPE_1_IFN	0.0493945	0.342572	0.13994	0.210234	0.00208802	0.00227947
REACTOME_ELASTIC_FIBRE_FORMATION	0.0492944	0.343552	0.140261	0.205421	0.00265228	0.00274817
REACTOME_HDR_THROUGH_HOMOLOGOUS_RECOMBINATION_HRR	0.0490728	0.345728	0.140973	0.0516538	0.454373	0.178945
REACTOME_METALLOTHIONEINS_BIND_METALS	0.0490514	0.345938	0.141042	0.134371	0.0507278	0.0301859
REACTOME_TRAFFICKING_OF_GLUR2_CONTAINING_AMPA_RECEPTORS	0.04894	0.347036	0.1414	0.111411	0.105745	0.05501
REACTOME_MTOR_SIGNALLING	0.0486174	0.350227	0.14244	-0.177109	0.00976753	0.00783513
REACTOME_EXTRACELLULAR_MATRIX_ORGANIZATION	0.0485563	0.350833	0.142637	0.167063	0.0148822	0.0109754
REACTOME_ERYTHROCYTES_TAKE_UP_OXYGEN_AND_RELEASE_CARBON_DIOXIDE	0.0484776	0.351615	0.142892	0.0369074	0.593076	0.218296
REACTOME_P130CAS_LINKAGE_TO_MAPK_SIGNALING_FOR_INTEGRINS	0.0479413	0.356973	0.144626	0.0655892	0.341924	0.142763
REACTOME_TICAM1_RIP1_MEDIATED_IKK_COMPLEX_RECRUITMENT	0.0475209	0.361209	0.14599	-0.0563693	0.414188	0.166494
REACTOME_SYNTHESIS_OF_PI	0.0474159	0.362273	0.146331	-0.123737	0.0721916	0.040195
REACTOME_RESPONSE_TO_METAL_IONS	0.0473005	0.363443	0.146707	0.120433	0.0801977	0.043802
REACTOME_INTERLEUKIN_2_SIGNALING	0.0471764	0.364704	0.14711	0.165574	0.0158124	0.0115394
REACTOME_ECM_PROTEOGLYCANS	0.0469936	0.366567	0.147706	0.136112	0.04778	0.0287067
REACTOME_HCMV_LATE_EVENTS	0.0469811	0.366694	0.147746	0.0835139	0.225931	0.10157
REACTOME_METABOLISM_OF_NITRIC_OXIDE_NOS3_ACTIVATION_AND_REGULATION	0.0457547	0.379348	0.151834	0.019516	0.777556	0.267636
REACTOME_DISEASES_OF_METABOLISM	0.0453885	0.383176	0.15307	-0.0529586	0.443041	0.175485
REACTOME_VIRAL_MESSENGER_RNA_SYNTHESIS	0.04481	0.389274	0.155028	0.0382865	0.579328	0.214627
REACTOME_UPTAKE_AND_FUNCTION_OF_ANTHRAX_TOXINS	0.0444328	0.393281	0.156308	-0.0446915	0.517506	0.197518
REACTOME_NTRK2_ACTIVATES_RAC1	0.0443165	0.394522	0.156704	-0.00450259	0.948038	0.308229
REACTOME_LEISHMANIA_INFECTION	0.0436719	0.40144	0.158899	0.12988	0.0590378	0.0342201
REACTOME_ADRENALINE_NORADRENALINE_INHIBITS_INSULIN_SECRETION	0.0434458	0.403883	0.159671	0.138745	0.0435925	0.0266578
REACTOME_ANTIGEN_PROCESSING_UBIQUITINATION_PROTEASOME_DEGRADATION	0.0431072	0.40756	0.160829	-0.104395	0.129731	0.0648689
REACTOME_FATTY_ACID_METABOLISM	0.0430943	0.407701	0.160873	-0.254255	0.000182705	0.000304343
REACTOME_SNRNP_ASSEMBLY	0.0430604	0.408069	0.160989	0.0577981	0.402436	0.162754
REACTOME_CELL_CYCLE	0.0429761	0.408989	0.161277	0.168771	0.0138745	0.0103894
REACTOME_PROSTANOID_LIGAND_RECEPTORS	0.0428945	0.409879	0.161557	0.130114	0.0585794	0.034003
REACTOME_BETA_OXIDATION_OF_DECANOYL_COA_TO_OCTANOYL_COA_COA	0.0428388	0.410488	0.161747	-0.190169	0.00547079	0.00487431
REACTOME_METABOLISM_OF_INGESTED_SEMET_SEC_MESEC_INTO_H2SE	0.0427103	0.411895	0.162188	-0.387608	5.21347e-09	4.73143e-08
REACTOME_TNFR1_INDUCED_PROAPOPTOTIC_SIGNALING	0.0427077	0.411923	0.162197	-0.0569486	0.409399	0.164975
REACTOME_LIPID_PARTICLE_ORGANIZATION	0.0423589	0.415754	0.163394	-0.0557735	0.419147	0.168058
REACTOME_SIGNALING_BY_CSF3_G_CSF	0.0422976	0.41643	0.163604	0.12321	0.0734248	0.0407311
REACTOME_VITAMINS	0.0417771	0.422368	0.165449	0.191699	0.00509925	0.00461881
REACTOME_DERMATAN_SULFATE_BIOSYNTHESIS	0.0417616	0.422365	0.165448	0.119846	0.081692	0.0444883
REACTOME_PLATELET_ACTIVATION_SIGNALING_AND_AGGREGATION	0.0416483	0.423625	0.165838	0.0784193	0.25562	0.112549
REACTOME_SEMA4D_MEDIATED_INHIBITION_OF_CELL_ATTACHMENT_AND_MIGRATION	0.0413447	0.427014	0.166885	-0.0338727	0.623838	0.226722
REACTOME_DNA_DOUBLE_STRAND_BREAK_REPAIR	0.0413073	0.427433	0.167013	0.051116	0.459091	0.180373
REACTOME_ADORA2B_MEDIATED_ANTI_INFLAMMATORY_CYTOKINES_PRODUCTION	0.041089	0.429881	0.167767	0.0707095	0.305485	0.130262
REACTOME_SYNTHESIS_OF_5_EICOSATETRAENOIC_ACIDS	0.0410117	0.43075	0.168034	0.13319	0.0528124	0.0312179
REACTOME_G_ALPHA_Z_SIGNALLING_EVENTS	0.0407617	0.433567	0.168898	0.144784	0.03514	0.0223077
REACTOME_PROCESSING_OF_DNA_DOUBLE_STRAND_BREAK_ENDS	0.0405241	0.436253	0.16972	0.0809943	0.240294	0.106902
REACTOME_DEFECTIVE_CHST3_CAUSES_SEDCJD	0.0402545	0.439313	0.170653	0.145655	0.0340439	0.021732
REACTOME_GLYCOGEN_METABOLISM	0.0400943	0.441138	0.171209	-0.190832	0.00530691	0.00476255
REACTOME_HEME_BIOSYNTHESIS	0.0392528	0.450791	0.17413	-0.176285	0.0101185	0.00806758
REACTOME_TGF_BETA_RECEPTOR_SIGNALING_IN_EMT_EPITHELIAL_TO_MESENCHYMAL_TRANSITION	0.0387231	0.456928	0.175972	0.0269469	0.69646	0.246606
REACTOME_METABOLISM_OF_FOLATE_AND_PTERINES	0.0385818	0.458572	0.176464	-0.0714406	0.300498	0.128534
REACTOME_INTERLEUKIN_9_SIGNALING	0.0384916	0.459625	0.176778	0.147759	0.031516	0.0204088
REACTOME_RNA_POLYMERASE_II_TRANSCRIBES_SNRNA_GENES	0.0382714	0.462198	0.177546	-0.0427028	0.536333	0.202837
REACTOME_TYROSINE_CATABOLISM	0.03827	0.462214	0.177551	-0.256605	0.00015836	0.000271197
REACTOME_DEFECTIVE_CHST14_CAUSES_EDS_MUSCULOCONTRACTURAL_TYPE	0.0378921	0.466649	0.178869	0.159429	0.0202072	0.014145
REACTOME_SEMA3A_PLEXIN_REPULSION_SIGNALING_BY_INHIBITING_INTEGRIN_ADHESION	0.0377034	0.468872	0.179527	0.0896437	0.193555	0.0896468
REACTOME_MINERALOCORTICOID_BIOSYNTHESIS	0.0372809	0.474049	0.181055	-0.0883276	0.200204	0.092101
REACTOME_MOLECULES_ASSOCIATED_WITH_ELASTIC_FIBRES	0.0372304	0.474472	0.18118	0.188866	0.00580591	0.00511756
REACTOME_INFECTION_WITH_MYCOBACTERIUM_TUBERCULOSIS	0.037197	0.474868	0.181296	0.147932	0.0313145	0.0203037
REACTOME_REGULATION_OF_PTEN_GENE_TRANSCRIPTION	0.0368633	0.478841	0.182463	0.224003	0.00102312	0.00128478
REACTOME_TP53_REGULATES_TRANSCRIPTION_OF_GENES_INVOLVED_IN_G2_CELL_CYCLE_ARREST	0.0368222	0.479332	0.182607	0.147278	0.032079	0.0207039
REACTOME_NCAM1_INTERACTIONS	0.036782	0.479812	0.182748	0.105198	0.126788	0.0636706
REACTOME_TLR3_MEDIATED_TICAM1_DEPENDENT_PROGRAMMED_CELL_DEATH	0.036507	0.483103	0.18371	-0.059375	0.389701	0.15865
REACTOME_NEF_AND_SIGNAL_TRANSDUCTION	0.0362481	0.486214	0.184629	0.143573	0.0367136	0.0231335
REACTOME_CELL_CYCLE_MITOTIC	0.0360676	0.488389	0.185275	0.171039	0.0126295	0.00965174
REACTOME_REGULATION_OF_CYTOSKELETAL_REMODELING_AND_CELL_SPREADING_BY_IPP_COMPLEX_COMPONENTS	0.0358773	0.490688	0.185956	0.210632	0.00204658	0.00224402
REACTOME_POTASSIUM_CHANNELS	0.0355741	0.494361	0.187042	0.152621	0.0262768	0.0175884
REACTOME_SUMO_IS_TRANSFERRED_FROM_E1_TO_E2_UBE2I_UBC9	0.0355116	0.49512	0.187266	0.217847	0.00141507	0.00167272
REACTOME_TRANS_GOLGI_NETWORK_VESICLE_BUDDING	0.0348994	0.502589	0.189462	-0.0202371	0.769565	0.265616
REACTOME_METABOLISM_OF_FAT_SOLUBLE_VITAMINS	0.0348703	0.502946	0.189566	-0.0151816	0.826063	0.279663
REACTOME_PHENYLALANINE_AND_TYROSINE_METABOLISM	0.0348583	0.503093	0.189609	-0.191916	0.00504837	0.00458329
REACTOME_IKBA_VARIANT_LEADS_TO_EDA_ID	0.0346861	0.505206	0.190227	-0.0176224	0.798654	0.272916
REACTOME_METABOLISM_OF_PORPHYRINS	0.0344224	0.50845	0.191174	-0.264529	9.67876e-05	0.000180601
REACTOME_SCAVENGING_BY_CLASS_F_RECEPTORS	0.0341333	0.512018	0.192213	-0.170354	0.0129949	0.00987136
REACTOME_DEFECTIVE_CHSY1_CAUSES_TPBS	0.0341317	0.512038	0.192219	0.152062	0.0268391	0.0179002
REACTOME_BETA_OXIDATION_OF_HEXANOYL_COA_TO_BUTANOYL_COA	0.0337508	0.516761	0.193588	-0.114269	0.097039	0.0513122
REACTOME_INWARDLY_RECTIFYING_K_CHANNELS	0.0336633	0.517848	0.193903	-0.0394798	0.567553	0.211446
REACTOME_LIPOPHAGY	0.0333482	0.521776	0.195036	-0.0978057	0.155882	0.0750944
REACTOME_METABOLISM_OF_VITAMINS_AND_COFACTORS	0.0328782	0.527663	0.196728	-0.159538	0.0201214	0.0140952
REACTOME_POU5F1_OCT4_SOX2_NANOG_REPRESS_GENES_RELATED_TO_DIFFERENTIATION	0.0326569	0.530447	0.197525	0.138245	0.044363	0.0270402
REACTOME_COLLAGEN_DEGRADATION	0.0325029	0.532387	0.198079	0.163225	0.0173827	0.0124756
REACTOME_UPTAKE_AND_ACTIONS_OF_BACTERIAL_TOXINS	0.0324637	0.532883	0.19822	0.198653	0.00368038	0.00356325
REACTOME_GLUCOCORTICOID_BIOSYNTHESIS	0.0322592	0.535467	0.198957	-0.221495	0.00116887	0.00143051
REACTOME_ASSEMBLY_OF_ACTIVE_LPL_AND_LIPC_LIPASE_COMPLEXES	0.0317512	0.541915	0.200787	-0.170416	0.0129612	0.00985126
REACTOME_LGI_ADAM_INTERACTIONS	0.0314201	0.546139	0.20198	0.169515	0.0134551	0.0101443
REACTOME_DEFECTIVE_B4GALT1_CAUSES_B4GALT1_CDG_CDG_2D	0.0313991	0.546406	0.202056	0.0718764	0.297552	0.127513
REACTOME_CD163_MEDIATING_AN_ANTI_INFLAMMATORY_RESPONSE	0.031221	0.548685	0.202698	0.00530172	0.938832	0.306152
REACTOME_NEUROTRANSMITTER_CLEARANCE	0.0311089	0.550122	0.203102	-0.244228	0.000331315	0.000499823
REACTOME_ASSEMBLY_OF_COLLAGEN_FIBRILS_AND_OTHER_MULTIMERIC_STRUCTURES	0.0310147	0.551331	0.203441	0.131491	0.0559364	0.0327392
REACTOME_FCGR3A_MEDIATED_IL10_SYNTHESIS	0.0301527	0.562452	0.206548	0.102679	0.136189	0.0674634
REACTOME_G1_S_SPECIFIC_TRANSCRIPTION	0.0300975	0.563168	0.206747	0.15611	0.0229951	0.0157254
REACTOME_RECRUITMENT_OF_NUMA_TO_MITOTIC_CENTROSOMES	0.030059	0.563668	0.206886	0.155264	0.0237569	0.0161632
REACTOME_RNA_POLYMERASE_II_TRANSCRIPTION_TERMINATION	0.0290177	0.577259	0.210639	0.0774275	0.2617	0.114769
REACTOME_TERMINAL_PATHWAY_OF_COMPLEMENT	0.0284563	0.58465	0.212662	-0.164628	0.0164288	0.0119066
REACTOME_UB_SPECIFIC_PROCESSING_PROTEASES	0.028347	0.586093	0.213056	-0.244807	0.000320327	0.000485966
REACTOME_INTERLEUKIN_21_SIGNALING	0.0283273	0.586354	0.213127	0.150771	0.0281754	0.0186321
REACTOME_ACYL_CHAIN_REMODELLING_OF_PE	0.0283026	0.586681	0.213215	0.157811	0.0215277	0.0149027
REACTOME_CLEC7A_INFLAMMASOME_PATHWAY	0.0282702	0.58711	0.213332	0.121611	0.077266	0.0424438
REACTOME_BIOSYNTHESIS_OF_SPECIALIZED_PRORESOLVING_MEDIATORS_SPMS	0.0278178	0.593108	0.215043	-0.213679	0.0017538	0.0019845
REACTOME_DEGRADATION_OF_THE_EXTRACELLULAR_MATRIX	0.027106	0.602603	0.217736	0.149292	0.0297754	0.0194924
REACTOME_MOLYBDENUM_COFACTOR_BIOSYNTHESIS	0.0270085	0.603909	0.218105	-0.268838	7.35723e-05	0.000143512
REACTOME_ROLE_OF_PHOSPHOLIPIDS_IN_PHAGOCYTOSIS	0.0269354	0.604889	0.218382	0.0494088	0.474246	0.184917
REACTOME_DISEASES_OF_DNA_REPAIR	0.0266289	0.609004	0.219541	-0.0745421	0.279948	0.121329
REACTOME_TOLL_LIKE_RECEPTOR_CASCADES	0.0262915	0.613551	0.220818	0.10302	0.134885	0.0669428
REACTOME_TRANSLOCATION_OF_SLC2A4_GLUT4_TO_THE_PLASMA_MEMBRANE	0.0259568	0.618074	0.222085	0.131059	0.0567546	0.0331326
REACTOME_G2_PHASE	0.0258342	0.619736	0.222549	0.238506	0.000460309	0.00066245
REACTOME_PHENYLALANINE_METABOLISM	0.0254826	0.624508	0.223879	0.0923138	0.180563	0.0847542
REACTOME_G_ALPHA_S_SIGNALLING_EVENTS	0.025202	0.628329	0.224941	0.0728979	0.290722	0.12513
REACTOME_DEFECTIVE_FACTOR_VIII_CAUSES_HEMOPHILIA_A	0.0244923	0.638037	0.227625	-0.0661207	0.338018	0.141445
REACTOME_GPVI_MEDIATED_ACTIVATION_CASCADE	0.0244602	0.638479	0.227747	0.0986464	0.15234	0.073753
REACTOME_TP53_REGULATES_TRANSCRIPTION_OF_GENES_INVOLVED_IN_CYTOCHROME_C_RELEASE	0.0244371	0.638795	0.227834	-0.102593	0.13652	0.0675953
REACTOME_DEFECTS_IN_COBALAMIN_B12_METABOLISM	0.0243166	0.640451	0.22829	-0.0212037	0.758889	0.2629
REACTOME_ACTIVATION_OF_RAS_IN_B_CELLS	0.0241394	0.642889	0.22896	0.148784	0.030343	0.0197934
REACTOME_RUNX1_REGULATES_TRANSCRIPTION_OF_GENES_INVOLVED_IN_DIFFERENTIATION_OF_MYELOID_CELLS	0.0238287	0.647171	0.230134	0.223309	0.00106172	0.00132396
REACTOME_INITIATION_OF_NUCLEAR_ENVELOPE_NE_REFORMATION	0.0237671	0.648022	0.230367	0.15642	0.0227216	0.0155736
REACTOME_OTHER_SEMAPHORIN_INTERACTIONS	0.0234468	0.652452	0.231577	0.190337	0.00542866	0.00484573
REACTOME_NEGATIVE_REGULATION_OF_MAPK_PATHWAY	0.0231573	0.656467	0.23267	0.254366	0.000181482	0.00030271
REACTOME_TP53_REGULATES_TRANSCRIPTION_OF_CELL_CYCLE_GENES	0.0231002	0.65726	0.232886	0.165011	0.0161766	0.011757
REACTOME_KILLING_MECHANISMS	0.0230309	0.658223	0.233148	0.192894	0.00482497	0.00442532
REACTOME_SCAVENGING_BY_CLASS_A_RECEPTORS	0.0228732	0.660416	0.233743	0.00961035	0.889367	0.294777
REACTOME_SYNTHESIS_OF_PG	0.0223887	0.667174	0.235571	0.238456	0.000461611	0.000664034
REACTOME_RAP1_SIGNALLING	0.0222972	0.668452	0.235916	0.133236	0.0527311	0.0311779
REACTOME_INTRINSIC_PATHWAY_FOR_APOPTOSIS	0.0212651	0.682947	0.239805	0.253306	0.000193495	0.000318991
REACTOME_CASPASE_ACTIVATION_VIA_DEPENDENCE_RECEPTORS_IN_THE_ABSENCE_OF_LIGAND	0.0211307	0.684843	0.240311	0.0655728	0.342045	0.142804
REACTOME_UPTAKE_AND_FUNCTION_OF_DIPHTHERIA_TOXIN	0.0210644	0.685779	0.24056	0.221349	0.00117796	0.00143973
REACTOME_INTEGRATION_OF_PROVIRUS	0.0206391	0.691796	0.24216	-0.136542	0.047074	0.0283663
REACTOME_ENERGY_DEPENDENT_REGULATION_OF_MTOR_BY_LKB1_AMPK	0.0204095	0.695052	0.243022	-0.224293	0.00100745	0.00126871
REACTOME_SIGNALING_BY_NOTCH	0.019909	0.70217	0.244902	0.115784	0.0926596	0.0494057
REACTOME_PTK6_REGULATES_PROTEINS_INVOLVED_IN_RNA_PROCESSING	0.0196068	0.70648	0.246035	0.10578	0.124689	0.0628098
REACTOME_G_BETA_GAMMA_SIGNALLING_THROUGH_PI3KGAMMA	0.0195952	0.706645	0.246078	0.0545682	0.429284	0.171231
REACTOME_INTRINSIC_PATHWAY_OF_FIBRIN_CLOT_FORMATION	0.0195673	0.707044	0.246183	-0.25624	0.000161928	0.000276124
REACTOME_DDX58_IFIH1_MEDIATED_INDUCTION_OF_INTERFERON_ALPHA_BETA	0.0192594	0.711446	0.247337	-0.0611426	0.375717	0.154081
REACTOME_G_ALPHA_Q_SIGNALLING_EVENTS	0.0188851	0.716811	0.248738	0.191099	0.00524202	0.00471784
REACTOME_TIGHT_JUNCTION_INTERACTIONS	0.0181914	0.72679	0.251331	-0.113478	0.0993876	0.0523218
REACTOME_GABA_B_RECEPTOR_ACTIVATION	0.0177035	0.733836	0.25315	0.00306302	0.964638	0.311943
REACTOME_HDL_REMODELING	0.0176184	0.735067	0.253467	-0.132524	0.0540198	0.0318094
REACTOME_INTRA_GOLGI_AND_RETROGRADE_GOLGI_TO_ER_TRAFFIC	0.0172208	0.740829	0.254948	0.0267819	0.698227	0.247077
REACTOME_HDR_THROUGH_MMEJ_ALT_NHEJ	0.0170972	0.742624	0.255407	0.0293965	0.670413	0.239593
REACTOME_ABERRANT_REGULATION_OF_MITOTIC_EXIT_IN_CANCER_DUE_TO_RB1_DEFECTS	0.0169868	0.744228	0.255818	0.11889	0.0841738	0.0456193
REACTOME_CILIUM_ASSEMBLY	0.0164536	0.75199	0.257798	-0.0463395	0.502166	0.193111
REACTOME_DISEASES_OF_MITOTIC_CELL_CYCLE	0.0164388	0.752206	0.257853	0.169315	0.0135667	0.0102098
REACTOME_NEUROTOXICITY_OF_CLOSTRIDIUM_TOXINS	0.0162759	0.754581	0.258457	0.0329602	0.63322	0.229349
REACTOME_RETINOID_CYCLE_DISEASE_EVENTS	0.0161239	0.756801	0.259021	-0.0269412	0.69652	0.246622
REACTOME_NADE_MODULATES_DEATH_SIGNALLING	0.0160738	0.757533	0.259206	0.120697	0.0795331	0.0434955
REACTOME_G2_M_DNA_DAMAGE_CHECKPOINT	0.0159072	0.759969	0.259823	0.114561	0.0961819	0.0509416
REACTOME_EPH_EPHRIN_SIGNALING	0.01566	0.763587	0.260738	0.130058	0.0586891	0.034055
REACTOME_NICOTINAMIDE_SALVAGING	0.0156355	0.763945	0.260828	-0.278034	4.03368e-05	8.68455e-05
REACTOME_ACETYLCHOLINE_INHIBITS_CONTRACTION_OF_OUTER_HAIR_CELLS	0.015635	0.764061	0.260857	0.110456	0.108787	0.0562739
REACTOME_SUPPRESSION_OF_PHAGOSOMAL_MATURATION	0.015449	0.766681	0.261517	0.235324	0.000550786	0.000769289
REACTOME_RUNX3_REGULATES_CDKN1A_TRANSCRIPTION	0.0152541	0.769539	0.262237	0.0668423	0.33276	0.139661
REACTOME_GLYCOGEN_STORAGE_DISEASES	0.0152142	0.770126	0.262384	-0.250574	0.000227973	0.000364459
REACTOME_ANCHORING_OF_THE_BASAL_BODY_TO_THE_PLASMA_MEMBRANE	0.0151218	0.771482	0.262725	0.0543384	0.431233	0.171837
REACTOME_PEROXISOMAL_LIPID_METABOLISM	0.0142347	0.784548	0.265991	-0.263068	0.000106108	0.000195042
REACTOME_COLLAGEN_CHAIN_TRIMERIZATION	0.0133455	0.797707	0.269251	0.10295	0.135154	0.0670501
REACTOME_SIGNALLING_TO_RAS	0.0119999	0.817726	0.274156	0.343837	2.83445e-07	1.3303e-06
REACTOME_CHYLOMICRON_ASSEMBLY	0.0118298	0.820266	0.274773	-0.217623	0.0014316	0.00168853
REACTOME_TAK1_ACTIVATES_NFKB_BY_PHOSPHORYLATION_AND_ACTIVATION_OF_IKKS_COMPLEX	0.0109375	0.833617	0.278002	0.148656	0.0304872	0.0198695
REACTOME_VLDL_CLEARANCE	0.0106771	0.837522	0.278941	-0.0361095	0.601096	0.220415
REACTOME_VASOPRESSIN_LIKE_RECEPTORS	0.0104626	0.840817	0.279732	0.0721724	0.295562	0.126821
REACTOME_M_PHASE	0.0103312	0.842717	0.280187	0.136025	0.0479237	0.0287757
REACTOME_DEFECTS_OF_CONTACT_ACTIVATION_SYSTEM_CAS_AND_KALLIKREIN_KININ_SYSTEM_KKS	0.00993051	0.848742	0.281626	-0.203103	0.00297063	0.00299549
REACTOME_SYNTHESIS_OF_16_20_HYDROXYEICOSATETRAENOIC_ACIDS_HETE	0.00944148	0.856107	0.283377	-0.3612	6.23667e-08	3.82875e-07
REACTOME_ACTIVATION_OF_BH3_ONLY_PROTEINS	0.00895856	0.863393	0.285101	0.204283	0.00280439	0.00286682
REACTOME_VESICLE_MEDIATED_TRANSPORT	0.00835063	0.872582	0.287264	-0.0465183	0.500516	0.192633
REACTOME_HOMOLOGOUS_DNA_PAIRING_AND_STRAND_EXCHANGE	0.00815182	0.875591	0.287969	0.0699746	0.310551	0.132008
REACTOME_ATF6_ATF6_ALPHA_ACTIVATES_CHAPERONE_GENES	0.00808202	0.876647	0.288216	-0.192946	0.00481328	0.00441697
REACTOME_SUMO_IS_CONJUGATED_TO_E1_UBA2_SAE1	0.00804043	0.877277	0.288364	0.208863	0.00223636	0.00240662
REACTOME_ABERRANT_REGULATION_OF_MITOTIC_G1_S_TRANSITION_IN_CANCER_DUE_TO_RB1_DEFECTS	0.00772953	0.881987	0.289464	0.181551	0.00805284	0.00666526
REACTOME_CHYLOMICRON_CLEARANCE	0.00761532	0.883718	0.289867	-0.167685	0.0145084	0.0107575
REACTOME_AURKA_ACTIVATION_BY_TPX2	0.00741463	0.886762	0.290576	0.0913742	0.185059	0.0864623
REACTOME_CYCLIN_D_ASSOCIATED_EVENTS_IN_G1	0.00693077	0.894107	0.292279	0.188415	0.00592631	0.00520369
REACTOME_DEFECTIVE_EXT2_CAUSES_EXOSTOSES_2	0.00630568	0.903609	0.29447	0.100913	0.143094	0.0701877
REACTOME_DISEASES_OF_CARBOHYDRATE_METABOLISM	0.00621333	0.905014	0.294793	-0.263058	0.000106175	0.000195144
REACTOME_ACROSOME_REACTION_AND_SPERM_OOCYTE_MEMBRANE_BINDING	0.00621027	0.90506	0.294804	-0.0618253	0.3704	0.152326
REACTOME_HDL_CLEARANCE	0.00603214	0.907771	0.295426	0.0208618	0.76266	0.263862
REACTOME_MUSCARINIC_ACETYLCHOLINE_RECEPTORS	0.00582535	0.910961	0.296157	-0.17396	0.011171	0.00874798
REACTOME_CD28_DEPENDENT_VAV1_PATHWAY	0.00579973	0.91131	0.296237	0.195121	0.00434896	0.00407772
REACTOME_DOWNREGULATION_OF_TGF_BETA_RECEPTOR_SIGNALING	0.00553771	0.915301	0.297149	0.0703619	0.307874	0.131087
REACTOME_E2F_ENABLED_INHIBITION_OF_PRE_REPLICATION_COMPLEX_FORMATION	0.0051086	0.921843	0.298638	0.112807	0.10142	0.053188
REACTOME_MAP3K8_TPL2_DEPENDENT_MAPK1_3_ACTIVATION	0.00476034	0.927156	0.299843	-0.00358696	0.958594	0.310595
REACTOME_NON_INTEGRIN_MEMBRANE_ECM_INTERACTIONS	0.00449432	0.931216	0.300761	0.0850378	0.217544	0.0984348
REACTOME_CLATHRIN_MEDIATED_ENDOCYTOSIS	0.00415593	0.936384	0.301926	-0.0140997	0.838282	0.28263
REACTOME_HS_GAG_DEGRADATION	0.0038979	0.940326	0.302813	0.0201584	0.770436	0.265837
REACTOME_MET_ACTIVATES_PTK2_SIGNALING	0.0036018	0.944852	0.303827	0.138355	0.0441922	0.0269557
REACTOME_BBSOME_MEDIATED_CARGO_TARGETING_TO_CILIUM	0.00340863	0.947805	0.304488	-0.166857	0.0150079	0.0110523
REACTOME_THROMBIN_SIGNALLING_THROUGH_PROTEINASE_ACTIVATED_RECEPTORS_PARS	0.00304157	0.953419	0.30574	0.127915	0.0630123	0.0360765
REACTOME_SUPPRESSION_OF_APOPTOSIS	0.00288342	0.955839	0.306278	0.0113383	0.869638	0.290135
REACTOME_PHASE_II_CONJUGATION_OF_COMPOUNDS	0.00284699	0.956396	0.306402	-0.28154	3.18943e-05	7.10475e-05
REACTOME_ADP_SIGNALLING_THROUGH_P2Y_PURINOCEPTOR_1	0.00276991	0.957576	0.306664	0.0531948	0.441007	0.17486
REACTOME_PARASITE_INFECTION	0.00263925	0.959575	0.307108	0.144889	0.0350069	0.0222373
REACTOME_E3_UBIQUITIN_LIGASES_UBIQUITINATE_TARGET_PROTEINS	0.00245032	0.962467	0.307748	-0.025035	0.71704	0.252057
REACTOME_THE_ACTIVATION_OF_ARYLSULFATASES	0.0020715	0.968267	0.30903	-0.263316	0.000104468	0.000192532
REACTOME_INTERLEUKIN_2_FAMILY_SIGNALING	0.00176765	0.97292	0.310054	0.149417	0.0296369	0.0194186
REACTOME_ERCC6_CSB_AND_EHMT2_G9A_POSITIVELY_REGULATE_RRNA_EXPRESSION	0.00173592	0.973405	0.310161	0.146689	0.0327812	0.0210739
REACTOME_MITOCHONDRIAL_FATTY_ACID_BETA_OXIDATION_OF_SATURATED_FATTY_ACIDS	0.00154981	0.976256	0.310787	-0.204347	0.00279568	0.00286011
REACTOME_DEREGULATED_CDK5_TRIGGERS_MULTIPLE_NEURODEGENERATIVE_PATHWAYS_IN_ALZHEIMER_S_DISEASE_MODELS	0.00147484	0.977404	0.311039	0.19073	0.00533168	0.00477954
REACTOME_SYNTHESIS_OF_KETONE_BODIES	0.00137661	0.978909	0.311369	-0.183996	0.00722797	0.00611229
REACTOME_FGFR1_LIGAND_BINDING_AND_ACTIVATION	0.00131457	0.979859	0.311577	-0.00326202	0.962342	0.311431
REACTOME_FGFR1B_LIGAND_BINDING_AND_ACTIVATION	0.00131457	0.979859	0.311577	0.0843741	0.221169	0.099795
REACTOME_FGFR1C_LIGAND_BINDING_AND_ACTIVATION	0.00131457	0.979859	0.311577	0.0442513	0.521644	0.198695
REACTOME_GLYCOGEN_SYNTHESIS	0.000624388	0.990434	0.313884	-0.186214	0.00654582	0.00563989
REACTOME_RHO_GTPASES_ACTIVATE_FORMINS	3.99495e-06	0.999941	0.315945	0.254413	0.000180963	0.000302016
REACTOME_PTK6_PROMOTES_HIF1A_STABILIZATION	-9.09439e-05	0.998608	0.315657	-0.00930682	0.89284	0.295588
REACTOME_TRANSPORT_OF_SMALL_MOLECULES	-0.000711806	0.989094	0.313593	-0.307736	4.98326e-06	1.46481e-05
REACTOME_RECRUITMENT_OF_MITOTIC_CENTROSOME_PROTEINS_AND_COMPLEXES	-0.00143677	0.977988	0.311167	0.0615601	0.372459	0.153007
REACTOME_HEME_DEGRADATION	-0.00157848	0.975817	0.310691	-0.254925	0.000175435	0.00029457
REACTOME_SYNTHESIS_OF_EPOXY_EET_AND_DIHYDROXYEICOSATRIENOIC_ACIDS_DHET	-0.00172793	0.973528	0.310188	-0.366347	3.91194e-08	2.55508e-07
REACTOME_AMINE_LIGAND_BINDING_RECEPTORS	-0.00181841	0.972142	0.309883	-0.157419	0.0218588	0.0150901
REACTOME_ANTIGEN_ACTIVATES_B_CELL_RECEPTOR_BCR_LEADING_TO_GENERATION_OF_SECOND_MESSENGERS	-0.00296402	0.954606	0.306004	0.038937	0.572895	0.212893
REACTOME_NICOTINATE_METABOLISM	-0.00301384	0.953844	0.305834	-0.252008	0.000209215	0.000339878
REACTOME_REGULATION_OF_PLK1_ACTIVITY_AT_G2_M_TRANSITION	-0.00309844	0.952549	0.305546	0.094645	0.169756	0.0805828
REACTOME_RMTS_METHYLATE_HISTONE_ARGININES	-0.00347232	0.946831	0.30427	0.118031	0.0864569	0.0466502
REACTOME_TRANSPORT_OF_VITAMINS_NUCLEOSIDES_AND_RELATED_MOLECULES	-0.00415522	0.936395	0.301929	-0.243735	0.00034093	0.000511821
REACTOME_SIGNALING_BY_MODERATE_KINASE_ACTIVITY_BRAF_MUTANTS	-0.00461229	0.929415	0.300354	0.16506	0.0161449	0.0117381
REACTOME_EFFECTS_OF_PIP2_HYDROLYSIS	-0.00462568	0.929211	0.300308	0.1097	0.111245	0.0572849
REACTOME_CONDENSATION_OF_PROMETAPHASE_CHROMOSOMES	-0.00513915	0.921377	0.298532	0.158534	0.0209289	0.0145612
REACTOME_NEUROFASCIN_INTERACTIONS	-0.00546439	0.916419	0.297403	0.261105	0.000119964	0.000216192
REACTOME_SMAC_XIAP_REGULATED_APOPTOTIC_RESPONSE	-0.00568623	0.913039	0.296632	0.136124	0.0477592	0.0286967
REACTOME_SYNTHESIS_OF_BILE_ACIDS_AND_BILE_SALTS_VIA_24_HYDROXYCHOLESTEROL	-0.00594214	0.909141	0.29574	-0.304343	6.4032e-06	1.79499e-05
REACTOME_N_GLYCAN_ANTENNAE_ELONGATION_IN_THE_MEDIAL_TRANS_GOLGI	-0.00610617	0.906644	0.295168	0.0272756	0.692943	0.245667
REACTOME_PI5P_REGULATES_TP53_ACETYLATION	-0.00615058	0.905969	0.295013	0.117603	0.0876126	0.0471686
REACTOME_POST_TRANSLATIONAL_PROTEIN_MODIFICATION	-0.00627607	0.904059	0.294574	-0.0885341	0.19915	0.091714
REACTOME_PASSIVE_TRANSPORT_BY_AQUAPORINS	-0.00679306	0.896199	0.292763	-0.204118	0.00282719	0.00288433
REACTOME_GLUCAGON_SIGNALING_IN_METABOLIC_REGULATION	-0.00690845	0.894446	0.292357	-0.0239292	0.729039	0.255198
REACTOME_CATION_COUPLED_CHLORIDE_COTRANSPORTERS	-0.00712229	0.891198	0.291605	-0.201032	0.00328384	0.00324531
REACTOME_SIGNAL_AMPLIFICATION	-0.00724449	0.889343	0.291175	0.0347789	0.61458	0.224111
REACTOME_SMOOTH_MUSCLE_CONTRACTION	-0.00735095	0.887728	0.2908	0.0510083	0.460039	0.18066
REACTOME_DISORDERS_OF_TRANSMEMBRANE_TRANSPORTERS	-0.00753659	0.884912	0.290145	-0.290399	1.73729e-05	4.2258e-05
REACTOME_RESPONSE_OF_MTB_TO_PHAGOCYTOSIS	-0.00795536	0.878565	0.288665	0.0978183	0.155829	0.0750743
REACTOME_CDC6_ASSOCIATION_WITH_THE_ORC_ORIGIN_COMPLEX	-0.00823806	0.874285	0.287663	0.125884	0.0673488	0.0380508
REACTOME_FATTY_ACIDS	-0.00840491	0.871761	0.287071	-0.284851	2.54775e-05	5.87749e-05
REACTOME_SIGNALING_BY_GPCR	-0.00939354	0.85683	0.283549	0.151298	0.0276231	0.0183311
REACTOME_TOXICITY_OF_BOTULINUM_TOXIN_TYPE_D_BOTD	-0.00980267	0.850666	0.282084	-0.0313512	0.649905	0.233979
REACTOME_FERTILIZATION	-0.00980761	0.850592	0.282066	0.0292146	0.672335	0.240115
REACTOME_MUCOPOLYSACCHARIDOSES	-0.0101742	0.845076	0.280751	-0.178261	0.00929418	0.00751716
REACTOME_METABOLISM_OF_WATER_SOLUBLE_VITAMINS_AND_COFACTORS	-0.0103157	0.84295	0.280242	-0.207015	0.00245163	0.00258662
REACTOME_KERATINIZATION	-0.0109429	0.833536	0.277983	0.278431	3.92837e-05	8.49328e-05
REACTOME_FORMATION_OF_THE_CORNIFIED_ENVELOPE	-0.0109429	0.833536	0.277983	0.265978	8.83058e-05	0.000167075
REACTOME_DISEASES_ASSOCIATED_WITH_O_GLYCOSYLATION_OF_PROTEINS	-0.0109629	0.833237	0.277911	0.0838225	0.224214	0.100932
REACTOME_REELIN_SIGNALLING_PATHWAY	-0.0111563	0.830339	0.277212	0.048684	0.480762	0.18685
REACTOME_SYNAPTIC_ADHESION_LIKE_MOLECULES	-0.0112315	0.829213	0.27694	0.0476519	0.490124	0.189605
REACTOME_P75NTR_SIGNALS_VIA_NF_KB	-0.0114105	0.826533	0.276293	0.136646	0.0469038	0.0282839
REACTOME_SIGNALING_BY_PTK6	-0.0115635	0.824245	0.275739	0.00576457	0.933503	0.304945
REACTOME_MET_RECEPTOR_ACTIVATION	-0.0118319	0.820234	0.274766	0.0234978	0.733738	0.256421
REACTOME_SUMOYLATION_OF_DNA_METHYLATION_PROTEINS	-0.0119672	0.818213	0.274274	0.259519	0.00013237	0.000234541
REACTOME_HDR_THROUGH_SINGLE_STRAND_ANNEALING_SSA	-0.0131112	0.801183	0.270108	0.0359691	0.602513	0.220787
REACTOME_REGULATION_OF_INSULIN_LIKE_GROWTH_FACTOR_IGF_TRANSPORT_AND_UPTAKE_BY_INSULIN_LIKE_GROWTH_FACTOR_BINDING_PROTEINS_IGFBPS	-0.0133617	0.797466	0.269192	0.0185828	0.787935	0.270243
REACTOME_KETONE_BODY_METABOLISM	-0.0135457	0.794739	0.268518	-0.11649	0.090672	0.0485298
REACTOME_WNT_MEDIATED_ACTIVATION_OF_DVL	-0.0136592	0.793058	0.268103	0.168553	0.0139999	0.0104628
REACTOME_PLATELET_AGGREGATION_PLUG_FORMATION	-0.0140155	0.787787	0.266796	0.0159858	0.817008	0.277448
REACTOME_METABOLIC_DISORDERS_OF_BIOLOGICAL_OXIDATION_ENZYMES	-0.0141818	0.785329	0.266185	-0.275382	4.80758e-05	0.000100425
REACTOME_REGULATION_OF_HSF1_MEDIATED_HEAT_SHOCK_RESPONSE	-0.0142098	0.784916	0.266083	0.14329	0.0370903	0.0233294
REACTOME_BETA_OXIDATION_OF_BUTANOYL_COA_TO_ACETYL_COA	-0.0143748	0.782481	0.265476	-0.169853	0.013268	0.0100338
REACTOME_SIGNALING_BY_MST1	-0.0144159	0.781875	0.265325	0.231643	0.000675858	0.000909754
REACTOME_CA2_ACTIVATED_K_CHANNELS	-0.0147712	0.776639	0.264018	0.280264	3.47522e-05	7.65164e-05
REACTOME_EICOSANOID_LIGAND_BINDING_RECEPTORS	-0.0147757	0.776573	0.264001	-0.112353	0.102809	0.0537766
REACTOME_PYRUVATE_METABOLISM	-0.015671	0.763426	0.260697	-0.123497	0.0727516	0.040439
REACTOME_BIOLOGICAL_OXIDATIONS	-0.0159084	0.759952	0.259819	-0.338132	4.57044e-07	2.00507e-06
REACTOME_G_PROTEIN_BETA_GAMMA_SIGNALLING	-0.0159951	0.758683	0.259498	0.143888	0.0362988	0.022917
REACTOME_ACTIVATED_NTRK2_SIGNALS_THROUGH_FYN	-0.0160404	0.75802	0.25933	0.199877	0.00347124	0.00339589
REACTOME_AMYLOID_FIBER_FORMATION	-0.0160731	0.757543	0.259209	-0.0117892	0.864503	0.288917
REACTOME_MITOTIC_SPINDLE_CHECKPOINT	-0.0167887	0.747109	0.256554	0.176737	0.00992462	0.00793951
REACTOME_PYRUVATE_METABOLISM_AND_CITRIC_ACID_TCA_CYCLE	-0.01721	0.740986	0.254988	-0.213002	0.00181534	0.00204035
REACTOME_PEROXISOMAL_PROTEIN_IMPORT	-0.0174589	0.737378	0.254062	-0.308609	4.6696e-06	1.3875e-05
REACTOME_REGULATION_OF_IFNA_SIGNALING	-0.0177068	0.733789	0.253138	0.0058817	0.932155	0.304638
REACTOME_NCAM_SIGNALING_FOR_NEURITE_OUT_GROWTH	-0.0180532	0.728784	0.251846	0.11789	0.0868345	0.0468199
REACTOME_ASPARTATE_AND_ASPARAGINE_METABOLISM	-0.0181766	0.727004	0.251386	-0.162422	0.0179497	0.0128142
REACTOME_ACTIVATION_OF_NIMA_KINASES_NEK9_NEK6_NEK7	-0.0182818	0.725486	0.250993	0.136806	0.0466453	0.0281586
REACTOME_REGULATION_OF_TNFR1_SIGNALING	-0.0185037	0.722292	0.250164	-0.0848187	0.218737	0.098883
REACTOME_CELL_EXTRACELLULAR_MATRIX_INTERACTIONS	-0.018558	0.721511	0.249961	0.247533	0.000273032	0.0004245
REACTOME_REGULATION_OF_TP53_ACTIVITY_THROUGH_PHOSPHORYLATION	-0.0185704	0.721332	0.249915	0.0587811	0.394468	0.160193
REACTOME_VASOPRESSIN_REGULATES_RENAL_WATER_HOMEOSTASIS_VIA_AQUAPORINS	-0.0187077	0.719359	0.249402	-0.0110852	0.872524	0.290818
REACTOME_EICOSANOIDS	-0.0192888	0.711025	0.247227	-0.285422	2.4502e-05	5.68612e-05
REACTOME_MYD88_INDEPENDENT_TLR4_CASCADE	-0.0194131	0.709247	0.246761	0.0705552	0.306544	0.130628
REACTOME_G0_AND_EARLY_G1	-0.0196817	0.70541	0.245754	0.156052	0.0230466	0.0157539
REACTOME_CYP2E1_REACTIONS	-0.020261	0.697161	0.24358	-0.306968	5.27559e-06	1.53538e-05
REACTOME_THE_RETINOID_CYCLE_IN_CONES_DAYLIGHT_VISION	-0.0203106	0.696457	0.243394	0.204636	0.0027564	0.00282973
REACTOME_SEMA3A_PAK_DEPENDENT_AXON_REPULSION	-0.0204854	0.693975	0.242737	0.214501	0.0016816	0.00192025
REACTOME_FRUCTOSE_METABOLISM	-0.0211582	0.684455	0.240207	-0.0576079	0.403989	0.163251
REACTOME_FCGAMMA_RECEPTOR_FCGR_DEPENDENT_PHAGOCYTOSIS	-0.0213951	0.681115	0.239316	0.118385	0.0855093	0.0462234
REACTOME_CGMP_EFFECTS	-0.0214529	0.680301	0.239098	0.0553302	0.422859	0.169224
REACTOME_RESOLUTION_OF_SISTER_CHROMATID_COHESION	-0.0217318	0.676378	0.238047	0.198084	0.00378135	0.00364282
REACTOME_ANDROGEN_BIOSYNTHESIS	-0.0218258	0.675058	0.237693	-0.249547	0.000242344	0.000383287
REACTOME_GABA_RECEPTOR_ACTIVATION	-0.0223729	0.667394	0.235631	0.0606565	0.379532	0.155334
REACTOME_ADRENOCEPTORS	-0.0229945	0.658729	0.233285	-0.169297	0.0135769	0.0102158
REACTOME_P75NTR_RECRUITS_SIGNALLING_COMPLEXES	-0.0231945	0.655951	0.23253	0.170036	0.0131676	0.00997427
REACTOME_ACYL_CHAIN_REMODELING_OF_CL	-0.0232391	0.655332	0.232361	-0.0303235	0.660656	0.236932
REACTOME_NR1H2_NR1H3_REGULATE_GENE_EXPRESSION_LINKED_TO_TRIGLYCERIDE_LIPOLYSIS_IN_ADIPOSE	-0.0232699	0.654905	0.232245	-0.233453	0.000611406	0.000837414
REACTOME_INTERACTION_BETWEEN_L1_AND_ANKYRINS	-0.0237493	0.648268	0.230434	-0.0979127	0.155428	0.0749231
REACTOME_CELLULAR_RESPONSE_TO_HEAT_STRESS	-0.0237655	0.648044	0.230373	0.13967	0.0421976	0.0259589
REACTOME_TRIGLYCERIDE_METABOLISM	-0.0242848	0.640887	0.22841	-0.0330597	0.632194	0.229063
REACTOME_IRAK1_RECRUITS_IKK_COMPLEX	-0.0243166	0.640451	0.22829	0.156013	0.0230813	0.0157731
REACTOME_FORMATION_OF_FIBRIN_CLOT_CLOTTING_CASCADE	-0.0260231	0.617177	0.221834	-0.210293	0.00208182	0.00227418
REACTOME_ACTIVATION_OF_NOXA_AND_TRANSLOCATION_TO_MITOCHONDRIA	-0.026381	0.612343	0.22048	0.105433	0.125938	0.0633224
REACTOME_MITOCHONDRIAL_FATTY_ACID_BETA_OXIDATION_OF_UNSATURATED_FATTY_ACIDS	-0.0265284	0.610358	0.219922	-0.286993	2.19972e-05	5.18416e-05
REACTOME_VITAMIN_C_ASCORBATE_METABOLISM	-0.0269746	0.604363	0.218233	-0.078743	0.253657	0.111828
REACTOME_CONJUGATION_OF_BENZOATE_WITH_GLYCINE	-0.0273116	0.599853	0.216958	-0.291254	1.63664e-05	4.01322e-05
REACTOME_PLATELET_CALCIUM_HOMEOSTASIS	-0.0276195	0.595747	0.215793	0.00497048	0.942647	0.307014
REACTOME_SCAVENGING_BY_CLASS_B_RECEPTORS	-0.027654	0.595287	0.215663	-0.0746636	0.279162	0.12105
REACTOME_LEUKOTRIENE_RECEPTORS	-0.0282611	0.587392	0.213413	-0.324902	1.33492e-06	4.84095e-06
REACTOME_GP1B_IX_V_ACTIVATION_SIGNALLING	-0.0284323	0.584966	0.212748	0.0714671	0.300319	0.128472
REACTOME_SEROTONIN_NEUROTRANSMITTER_RELEASE_CYCLE	-0.0289009	0.578793	0.21106	0.0739004	0.28412	0.122807
REACTOME_ACETYLCHOLINE_NEUROTRANSMITTER_RELEASE_CYCLE	-0.0289009	0.578793	0.21106	0.03776	0.584558	0.216028
REACTOME_NOREPINEPHRINE_NEUROTRANSMITTER_RELEASE_CYCLE	-0.0293826	0.572478	0.209324	-0.189617	0.00561057	0.00497641
REACTOME_REGULATION_OF_IFNG_SIGNALING	-0.0298047	0.566973	0.207803	0.093788	0.173672	0.0821051
REACTOME_RHO_GTPASE_EFFECTORS	-0.029906	0.565655	0.207438	0.276261	4.53673e-05	9.57655e-05
REACTOME_IONOTROPIC_ACTIVITY_OF_KAINATE_RECEPTORS	-0.0302608	0.561052	0.206159	0.0078811	0.909179	0.299378
REACTOME_CASPASE_MEDIATED_CLEAVAGE_OF_CYTOSKELETAL_PROTEINS	-0.0303565	0.559814	0.205814	-0.11514	0.0945002	0.0502109
REACTOME_XENOBIOTICS	-0.0304876	0.558119	0.205341	-0.360781	6.47557e-08	3.95469e-07
REACTOME_GOLGI_ASSOCIATED_VESICLE_BIOGENESIS	-0.0307743	0.554422	0.204308	-0.0932149	0.176327	0.0831303
REACTOME_REGULATION_OF_TP53_ACTIVITY_THROUGH_ASSOCIATION_WITH_CO_FACTORS	-0.0308427	0.553542	0.204061	-0.0237428	0.731068	0.255727
REACTOME_MULTIFUNCTIONAL_ANION_EXCHANGERS	-0.0311233	0.549938	0.20305	-0.0876733	0.203571	0.0933309
REACTOME_GLYOXYLATE_METABOLISM_AND_GLYCINE_DEGRADATION	-0.0311787	0.549227	0.20285	-0.336263	5.33421e-07	2.28038e-06
REACTOME_LAMININ_INTERACTIONS	-0.0312605	0.54818	0.202555	0.0423911	0.539314	0.20367
REACTOME_POLO_LIKE_KINASE_MEDIATED_EVENTS	-0.0318083	0.541189	0.200581	0.18995	0.00552578	0.00491459
REACTOME_ACTIVATION_OF_CASPASES_THROUGH_APOPTOSOME_MEDIATED_CLEAVAGE	-0.0318837	0.540229	0.200309	0.00934334	0.892422	0.29549
REACTOME_TRANSLATION_OF_SARS_COV_1_STRUCTURAL_PROTEINS	-0.0320083	0.538647	0.199861	-0.192551	0.00490234	0.00448039
REACTOME_DEFECTS_IN_VITAMIN_AND_COFACTOR_METABOLISM	-0.032192	0.536318	0.199199	-0.21171	0.00193824	0.00214985
REACTOME_RA_BIOSYNTHESIS_PATHWAY	-0.0322402	0.535708	0.199025	-0.208363	0.00229283	0.00245453
REACTOME_ACTIVATION_OF_PUMA_AND_TRANSLOCATION_TO_MITOCHONDRIA	-0.0323119	0.534801	0.198767	-0.00946992	0.890974	0.295152
REACTOME_NOTCH3_ACTIVATION_AND_TRANSMISSION_OF_SIGNAL_TO_THE_NUCLEUS	-0.0323897	0.533818	0.198487	0.0347455	0.61492	0.224207
REACTOME_AMINO_ACID_CONJUGATION	-0.0330942	0.524954	0.19595	-0.297774	1.03138e-05	2.71493e-05
REACTOME_NGF_STIMULATED_TRANSCRIPTION	-0.0336894	0.517524	0.193809	0.133199	0.0527966	0.0312102
REACTOME_TRAFFICKING_OF_MYRISTOYLATED_PROTEINS_TO_THE_CILIUM	-0.0338276	0.515807	0.193312	-0.0944612	0.17059	0.0809083
REACTOME_ELECTRIC_TRANSMISSION_ACROSS_GAP_JUNCTIONS	-0.0341021	0.512405	0.192325	-0.213664	0.00175515	0.0019857
REACTOME_ENOS_ACTIVATION	-0.0342243	0.510894	0.191886	0.00922936	0.893727	0.295794
REACTOME_ZINC_TRANSPORTERS	-0.0348068	0.503723	0.189794	-0.0732297	0.288525	0.124359
REACTOME_ALPHA_OXIDATION_OF_PHYTANATE	-0.0349819	0.501579	0.189166	-0.306098	5.62672e-06	1.61832e-05
REACTOME_INTERACTION_WITH_CUMULUS_CELLS_AND_THE_ZONA_PELLUCIDA	-0.0357729	0.49195	0.18633	0.154188	0.024757	0.0167344
REACTOME_DAP12_INTERACTIONS	-0.03587	0.490776	0.185982	0.179789	0.00869781	0.00710896
REACTOME_BIOSYNTHESIS_OF_MARESINS	-0.0358838	0.490608	0.185932	-0.271553	6.17487e-05	0.000124229
REACTOME_BIOSYNTHESIS_OF_MARESIN_LIKE_SPMS	-0.0364112	0.484254	0.184045	-0.280428	3.43724e-05	7.57969e-05
REACTOME_NUCLEOTIDE_BINDING_DOMAIN_LEUCINE_RICH_REPEAT_CONTAINING_RECEPTOR_NLR_SIGNALING_PATHWAYS	-0.036766	0.480003	0.182804	0.136486	0.0471655	0.0284105
REACTOME_ACTIVATION_OF_NMDA_RECEPTORS_AND_POSTSYNAPTIC_EVENTS	-0.0370513	0.476601	0.181806	0.214649	0.0016689	0.00190882
REACTOME_NR1H2_NR1H3_REGULATE_GENE_EXPRESSION_TO_LIMIT_CHOLESTEROL_UPTAKE	-0.0374832	0.471474	0.180296	0.0375409	0.586742	0.216612
REACTOME_PROPIONYL_COA_CATABOLISM	-0.0375095	0.471163	0.180204	-0.322133	1.66011e-06	5.84608e-06
REACTOME_SPHINGOLIPID_DE_NOVO_BIOSYNTHESIS	-0.037635	0.469679	0.179766	0.208211	0.0023103	0.00246925
REACTOME_ACTIVATED_TAK1_MEDIATES_P38_MAPK_ACTIVATION	-0.037648	0.469527	0.179721	0.277206	4.26176e-05	9.09334e-05
REACTOME_GRB7_EVENTS_IN_ERBB2_SIGNALING	-0.0378907	0.466666	0.178874	-0.0206477	0.765025	0.264463
REACTOME_PHASE_I_FUNCTIONALIZATION_OF_COMPOUNDS	-0.0379097	0.466442	0.178807	-0.365023	4.41397e-08	2.83736e-07
REACTOME_SEROTONIN_AND_MELATONIN_BIOSYNTHESIS	-0.0382037	0.463168	0.177835	-0.172744	0.011759	0.00911766
REACTOME_DAP12_SIGNALING	-0.0387242	0.456914	0.175968	0.131253	0.0563872	0.0329562
REACTOME_CREB_PHOSPHORYLATION	-0.0390594	0.453027	0.174802	-0.00140493	0.983776	0.316175
REACTOME_NITRIC_OXIDE_STIMULATES_GUANYLATE_CYCLASE	-0.0392008	0.451391	0.17431	0.0378746	0.583418	0.215723
REACTOME_CLASS_I_PEROXISOMAL_MEMBRANE_PROTEIN_IMPORT	-0.0394499	0.448519	0.173444	-0.1929	0.0048237	0.00442442
REACTOME_FACTORS_INVOLVED_IN_MEGAKARYOCYTE_DEVELOPMENT_AND_PLATELET_PRODUCTION	-0.0394993	0.447951	0.173273	0.25714	0.000153255	0.000264073
REACTOME_CYTOSOLIC_SULFONATION_OF_SMALL_MOLECULES	-0.0401065	0.440999	0.171166	-0.146265	0.0332934	0.021342
REACTOME_GLYCOLYSIS	-0.0406815	0.434472	0.169175	0.12313	0.0736132	0.0408127
REACTOME_E2F_MEDIATED_REGULATION_OF_DNA_REPLICATION	-0.0408505	0.432565	0.168591	0.0732851	0.288159	0.124231
REACTOME_LYSOSPHINGOLIPID_AND_LPA_RECEPTORS	-0.0417315	0.422699	0.165551	0.241181	0.00039509	0.000581321
REACTOME_SYNTHESIS_SECRETION_AND_INACTIVATION_OF_GLUCOSE_DEPENDENT_INSULINOTROPIC_POLYPEPTIDE_GIP	-0.0418163	0.421756	0.165259	-0.128928	0.060938	0.0351133
REACTOME_MET_PROMOTES_CELL_MOTILITY	-0.0426475	0.412582	0.162403	0.104441	0.129561	0.0648
REACTOME_SYNTHESIS_OF_PA	-0.0440272	0.397618	0.157688	0.160184	0.0196161	0.0138002
REACTOME_MISCELLANEOUS_SUBSTRATES	-0.0441374	0.396436	0.157313	-0.302729	7.20653e-06	1.98678e-05
REACTOME_HCMV_EARLY_EVENTS	-0.04531	0.384	0.153335	0.1371	0.0461702	0.0279276
REACTOME_TRANSCRIPTIONAL_REGULATION_BY_SMALL_RNAS	-0.0453136	0.383963	0.153323	-0.0171684	0.803735	0.274176
REACTOME_COPII_MEDIATED_VESICLE_TRANSPORT	-0.045338	0.383706	0.153241	-0.390653	3.85967e-09	3.71163e-08
REACTOME_SHC1_EVENTS_IN_ERBB4_SIGNALING	-0.0454691	0.382331	0.152798	0.174404	0.0109629	0.00861536
REACTOME_RELEASE_OF_HH_NP_FROM_THE_SECRETING_CELL	-0.0456555	0.380382	0.152169	-0.255651	0.000167849	0.000284209
REACTOME_INTERLEUKIN_20_FAMILY_SIGNALING	-0.0462726	0.373972	0.150091	0.101234	0.141819	0.0696887
REACTOME_O_GLYCOSYLATION_OF_TSR_DOMAIN_CONTAINING_PROTEINS	-0.0466455	0.37013	0.148841	0.0270231	0.695644	0.246388
REACTOME_TOLL_LIKE_RECEPTOR_TLR1_TLR2_CASCADE	-0.0469134	0.367386	0.147967	0.130567	0.0576993	0.0335845
REACTOME_CYTOCHROME_P450_ARRANGED_BY_SUBSTRATE_TYPE	-0.0471762	0.364706	0.147111	-0.383507	7.77842e-09	6.53819e-08
REACTOME_FASL_CD95L_SIGNALING	-0.0478403	0.357989	0.144954	-0.0581338	0.399705	0.161879
REACTOME_BETA_OXIDATION_OF_LAUROYL_COA_TO_DECANOYL_COA_COA	-0.0478776	0.357613	0.144832	-0.257712	0.000147972	0.000256757
REACTOME_GOLGI_CISTERNAE_PERICENTRIOLAR_STACK_REORGANIZATION	-0.0480877	0.355505	0.144152	0.145678	0.0340158	0.0217175
REACTOME_MEMBRANE_TRAFFICKING	-0.0482506	0.353877	0.143625	-0.0244374	0.723516	0.253755
REACTOME_COMMON_PATHWAY_OF_FIBRIN_CLOT_FORMATION	-0.0487046	0.349363	0.142159	-0.131695	0.0555545	0.0325548
REACTOME_RUNX2_REGULATES_GENES_INVOLVED_IN_CELL_MIGRATION	-0.0490105	0.346341	0.141174	0.101332	0.141431	0.0695364
REACTOME_DSCAM_INTERACTIONS	-0.0491036	0.345425	0.140874	0.148721	0.0304132	0.0198305
REACTOME_HYALURONAN_BIOSYNTHESIS_AND_EXPORT	-0.0493767	0.342747	0.139997	0.29686	1.10107e-05	2.8693e-05
REACTOME_ACTIVATION_OF_PPARGC1A_PGC_1ALPHA_BY_PHOSPHORYLATION	-0.0497985	0.338635	0.138645	-0.205389	0.00265639	0.00275142
REACTOME_REVERSIBLE_HYDRATION_OF_CARBON_DIOXIDE	-0.0498081	0.338542	0.138614	-0.0350201	0.612126	0.223416
REACTOME_SENSORY_PERCEPTION	-0.0499764	0.336911	0.138076	-0.00867331	0.900095	0.297276
REACTOME_TRANSCRIPTION_OF_E2F_TARGETS_UNDER_NEGATIVE_CONTROL_BY_DREAM_COMPLEX	-0.0508181	0.328828	0.135394	0.0981539	0.154408	0.0745375
REACTOME_TYPE_I_HEMIDESMOSOME_ASSEMBLY	-0.0511744	0.325446	0.134265	-0.0526412	0.445782	0.176325
REACTOME_PHOSPHATE_BOND_HYDROLYSIS_BY_NTPDASE_PROTEINS	-0.0512825	0.324424	0.133922	-0.255949	0.000164835	0.000280108
REACTOME_SEMAPHORIN_INTERACTIONS	-0.0516484	0.32098	0.132766	0.0893729	0.19491	0.0901495
REACTOME_RUNX2_REGULATES_CHONDROCYTE_MATURATION	-0.0519783	0.317895	0.131727	0.128817	0.0611622	0.0352181
REACTOME_SPERM_MOTILITY_AND_TAXES	-0.0522928	0.314974	0.130739	-0.0548655	0.426771	0.170447
REACTOME_SYNTHESIS_OF_BILE_ACIDS_AND_BILE_SALTS_VIA_27_HYDROXYCHOLESTEROL	-0.0523484	0.314458	0.130564	-0.42225	1.41564e-10	2.27372e-09
REACTOME_UREA_CYCLE	-0.0527035	0.311184	0.129452	-0.38572	6.27205e-09	5.45228e-08
REACTOME_BETA_OXIDATION_OF_PRISTANOYL_COA	-0.0534292	0.304561	0.12719	-0.287657	2.10135e-05	4.98274e-05
REACTOME_ACYL_CHAIN_REMODELING_OF_DAG_AND_TAG	-0.0542007	0.297624	0.124801	-0.149431	0.0296216	0.0194104
REACTOME_BIOTIN_TRANSPORT_AND_METABOLISM	-0.054216	0.297487	0.124755	-0.379892	1.10169e-08	8.72393e-08
REACTOME_FATTY_ACIDS_BOUND_TO_GPR40_FFAR1_REGULATE_INSULIN_SECRETION	-0.05422	0.297452	0.124743	-0.0426568	0.536772	0.202959
REACTOME_TP53_REGULATES_TRANSCRIPTION_OF_DEATH_RECEPTORS_AND_LIGANDS	-0.0545804	0.294248	0.123671	-0.128593	0.061618	0.0354304
REACTOME_SENSORY_PROCESSING_OF_SOUND_BY_OUTER_HAIR_CELLS_OF_THE_COCHLEA	-0.0549926	0.290613	0.122449	-0.0579637	0.401087	0.162322
REACTOME_MITOTIC_PROMETAPHASE	-0.0550483	0.290124	0.122284	0.133015	0.0531275	0.0313727
REACTOME_ADENYLATE_CYCLASE_ACTIVATING_PATHWAY	-0.0553912	0.287127	0.12127	-0.047883	0.488019	0.188988
REACTOME_BUTYROPHILIN_BTN_FAMILY_INTERACTIONS	-0.0562022	0.28012	0.118886	-0.21912	0.00132422	0.00158492
REACTOME_LECTIN_PATHWAY_OF_COMPLEMENT_ACTIVATION	-0.0563298	0.279028	0.118512	-0.192788	0.00484884	0.00444236
REACTOME_TRANSCRIPTIONAL_REGULATION_BY_THE_AP_2_TFAP2_FAMILY_OF_TRANSCRIPTION_FACTORS	-0.0563479	0.278874	0.118459	-0.0589764	0.392897	0.159686
REACTOME_NRCAM_INTERACTIONS	-0.0563902	0.278513	0.118335	0.101862	0.139349	0.0687169
REACTOME_LYSINE_CATABOLISM	-0.0564278	0.278192	0.118225	-0.377763	1.34973e-08	1.03353e-07
REACTOME_SYNTHESIS_OF_PC	-0.0564715	0.277819	0.118097	-0.182594	0.00769112	0.00642318
REACTOME_SENSORY_PROCESSING_OF_SOUND	-0.056956	0.273712	0.116684	-0.00716573	0.917392	0.301267
REACTOME_CD28_DEPENDENT_PI3K_AKT_SIGNALING	-0.0575412	0.268807	0.114986	-0.0121312	0.860612	0.287991
REACTOME_ERBB2_ACTIVATES_PTK6_SIGNALING	-0.0577322	0.267219	0.114433	-0.0900026	0.19177	0.0889823
REACTOME_CHOLESTEROL_BIOSYNTHESIS	-0.0579104	0.265744	0.113919	-0.0606829	0.379324	0.155266
REACTOME_VISUAL_PHOTOTRANSDUCTION	-0.0587446	0.25891	0.111523	-0.0716214	0.299274	0.12811
REACTOME_ACTIVATION_OF_THE_TFAP2_AP_2_FAMILY_OF_TRANSCRIPTION_FACTORS	-0.0597894	0.250524	0.108551	-0.0609077	0.377557	0.154686
REACTOME_CELLULAR_SENESCENCE	-0.0598914	0.249716	0.108279	0.17496	0.0107073	0.00845123
REACTOME_ERKS_ARE_INACTIVATED	-0.0603033	0.246469	0.107185	0.111659	0.104967	0.0546847
REACTOME_VEGF_LIGAND_RECEPTOR_INTERACTIONS	-0.0603297	0.246263	0.107115	0.139663	0.0422079	0.0259641
REACTOME_DEFECTIVE_F9_ACTIVATION	-0.0605412	0.244608	0.106554	-0.380346	1.05481e-08	8.42301e-08
REACTOME_MASTL_FACILITATES_MITOTIC_PROGRESSION	-0.0607146	0.243258	0.106095	0.0534095	0.439162	0.174291
REACTOME_METABOLISM_OF_ANGIOTENSINOGEN_TO_ANGIOTENSINS	-0.0609218	0.24165	0.105548	-0.0287234	0.677533	0.241523
REACTOME_NUCLEAR_SIGNALING_BY_ERBB4	-0.060935	0.241548	0.105513	0.127908	0.0630267	0.0360832
REACTOME_DARPP_32_EVENTS	-0.061053	0.240637	0.105202	-0.00252334	0.970865	0.313325
REACTOME_TRANSCRIPTION_OF_E2F_TARGETS_UNDER_NEGATIVE_CONTROL_BY_P107_RBL1_AND_P130_RBL2_IN_COMPLEX_WITH_HDAC1	-0.0610762	0.240458	0.10514	0.126367	0.0662949	0.0375758
REACTOME_ASSEMBLY_OF_THE_ORC_COMPLEX_AT_THE_ORIGIN_OF_REPLICATION	-0.0610774	0.240449	0.105137	0.006786	0.921756	0.302267
REACTOME_ANTIVIRAL_MECHANISM_BY_IFN_STIMULATED_GENES	-0.0612241	0.23932	0.104751	-0.151043	0.0278885	0.018476
REACTOME_ALPHA_LINOLENIC_OMEGA3_AND_LINOLEIC_OMEGA6_ACID_METABOLISM	-0.0612243	0.239318	0.10475	-0.0571186	0.408	0.16453
REACTOME_ABACAVIR_TRANSMEMBRANE_TRANSPORT	-0.061613	0.236344	0.103729	-0.297264	1.06975e-05	2.80031e-05
REACTOME_TRANSCRIPTIONAL_REGULATION_BY_VENTX	-0.0621532	0.232254	0.102315	0.116064	0.0918672	0.0490573
REACTOME_PLATELET_HOMEOSTASIS	-0.0621551	0.23224	0.10231	0.0757946	0.271924	0.118464
REACTOME_TRANSCRIPTIONAL_REGULATION_BY_E2F6	-0.0622374	0.231622	0.102095	0.15429	0.0246606	0.0166797
REACTOME_BETA_OXIDATION_OF_OCTANOYL_COA_TO_HEXANOYL_COA	-0.0625501	0.229281	0.10128	-0.332319	7.36544e-07	2.98244e-06
REACTOME_DEVELOPMENTAL_BIOLOGY	-0.0625917	0.228971	0.101172	0.144422	0.0356044	0.0225527
REACTOME_BICARBONATE_TRANSPORTERS	-0.0629257	0.226493	0.100305	-0.167593	0.0145632	0.010789
REACTOME_DEFECTIVE_FACTOR_IX_CAUSES_HEMOPHILIA_B	-0.0629743	0.226134	0.100179	-0.374337	1.86558e-08	1.36245e-07
REACTOME_SARS_COV_INFECTIONS	-0.0632131	0.224376	0.0995608	-0.00824761	0.904975	0.298406
REACTOME_ROLE_OF_LAT2_NTAL_LAB_ON_CALCIUM_MOBILIZATION	-0.0632316	0.22424	0.0995128	-0.0604959	0.380797	0.155749
REACTOME_PROCESSING_AND_ACTIVATION_OF_SUMO	-0.0632316	0.22424	0.0995128	0.0937067	0.174046	0.0822501
REACTOME_SIGNAL_TRANSDUCTION_BY_L1	-0.0633668	0.22325	0.0991638	-0.0111368	0.871935	0.290679
REACTOME_FORMATION_OF_SENESCENCE_ASSOCIATED_HETEROCHROMATIN_FOCI_SAHF	-0.0634645	0.222536	0.0989116	0.0415699	0.547208	0.205865
REACTOME_FRUCTOSE_CATABOLISM	-0.0640252	0.21847	0.0974698	-0.32054	1.88015e-06	6.51457e-06
REACTOME_GLUCOSE_METABOLISM	-0.0642348	0.216964	0.0969336	-0.0491299	0.476748	0.185661
REACTOME_TRANSPORT_OF_MATURE_TRANSCRIPT_TO_CYTOPLASM	-0.0643641	0.216039	0.0966107	0.0398281	0.564138	0.210517
REACTOME_DNA_DAMAGE_TELOMERE_STRESS_INDUCED_SENESCENCE	-0.064533	0.214834	0.0961891	0.0751605	0.275967	0.119911
REACTOME_ION_HOMEOSTASIS	-0.0647803	0.213079	0.0955736	0.176546	0.0100064	0.00799365
REACTOME_PEPTIDE_HORMONE_BIOSYNTHESIS	-0.0648256	0.212759	0.0954608	0.0114681	0.86816	0.289785
REACTOME_SLC_MEDIATED_TRANSMEMBRANE_TRANSPORT	-0.0648837	0.212349	0.0953166	-0.280646	3.3873e-05	7.48475e-05
REACTOME_NEUREXINS_AND_NEUROLIGINS	-0.0649626	0.211792	0.0951205	0.0125569	0.855773	0.286836
REACTOME_TRANSPORT_OF_MATURE_MRNAS_DERIVED_FROM_INTRONLESS_TRANSCRIPTS	-0.06511	0.210756	0.0947549	-0.0483698	0.483602	0.187688
REACTOME_SUMOYLATION_OF_DNA_REPLICATION_PROTEINS	-0.0651701	0.210334	0.0946058	0.0615337	0.372665	0.153075
REACTOME_PECAM1_INTERACTIONS	-0.0657736	0.206134	0.0931151	0.150733	0.0282153	0.0186538
REACTOME_NUCLEAR_EVENTS_KINASE_AND_TRANSCRIPTION_FACTOR_ACTIVATION	-0.0659242	0.205096	0.0927444	0.142149	0.0386404	0.0241384
REACTOME_ANTIGEN_PRESENTATION_FOLDING_ASSEMBLY_AND_PEPTIDE_LOADING_OF_CLASS_I_MHC	-0.0661047	0.203856	0.092301	-0.289972	1.78983e-05	4.3354e-05
REACTOME_SIGNALING_BY_TGF_BETA_RECEPTOR_COMPLEX_IN_CANCER	-0.0671751	0.196616	0.0896885	0.0385189	0.577026	0.214008
REACTOME_DIGESTION_OF_DIETARY_CARBOHYDRATE	-0.0672487	0.196126	0.0895101	-0.0475165	0.491359	0.189966
REACTOME_SULFUR_AMINO_ACID_METABOLISM	-0.0675993	0.1938	0.0886616	-0.422159	1.42985e-10	2.29151e-09
REACTOME_DEUBIQUITINATION	-0.067662	0.193386	0.0885101	-0.20412	0.00282684	0.00288407
REACTOME_NEUROTRANSMITTER_RECEPTORS_AND_POSTSYNAPTIC_SIGNAL_TRANSMISSION	-0.0677918	0.192532	0.0881973	0.232854	0.000632076	0.000860044
REACTOME_DNA_DOUBLE_STRAND_BREAK_RESPONSE	-0.0678658	0.192046	0.088019	-0.0613656	0.373975	0.153507
REACTOME_ORGANIC_CATION_TRANSPORT	-0.068528	0.187737	0.0864305	-0.336133	5.39151e-07	2.30047e-06
REACTOME_GLUTAMATE_NEUROTRANSMITTER_RELEASE_CYCLE	-0.0685449	0.187628	0.0863901	-0.268067	7.72983e-05	0.000149348
REACTOME_DEPOLYMERISATION_OF_THE_NUCLEAR_LAMINA	-0.0686702	0.186821	0.0860911	0.0181527	0.792731	0.271441
REACTOME_ATF6_ATF6_ALPHA_ACTIVATES_CHAPERONES	-0.0687792	0.186121	0.0858312	-0.335591	5.63743e-07	2.38582e-06
REACTOME_RUNX3_REGULATES_P14_ARF	-0.0690184	0.184592	0.0852621	0.138369	0.0441718	0.0269455
REACTOME_ORGANIC_ANION_TRANSPORT	-0.0693592	0.18243	0.0844544	-0.157492	0.0217968	0.0150551
REACTOME_NOTCH2_ACTIVATION_AND_TRANSMISSION_OF_SIGNAL_TO_THE_NUCLEUS	-0.0694795	0.181671	0.08417	-0.00972496	0.888057	0.29447
REACTOME_INACTIVATION_OF_CDC42_AND_RAC1	-0.0709332	0.172686	0.080768	0.0227522	0.741882	0.258532
REACTOME_ERBB2_REGULATES_CELL_MOTILITY	-0.0714481	0.169584	0.0795786	-0.173212	0.0115296	0.00897431
REACTOME_AQUAPORIN_MEDIATED_TRANSPORT	-0.0715599	0.168915	0.0793213	-0.132887	0.0533585	0.031486
REACTOME_SYNTHESIS_OF_IP3_AND_IP4_IN_THE_CYTOSOL	-0.0720868	0.165794	0.0781147	0.166716	0.0150946	0.0111052
REACTOME_ACETYLCHOLINE_REGULATES_INSULIN_SECRETION	-0.0722706	0.164715	0.0776959	-0.0280067	0.685145	0.243576
REACTOME_RAC2_GTPASE_CYCLE	-0.072284	0.164637	0.0776654	0.187933	0.00605724	0.00529661
REACTOME_EXTRA_NUCLEAR_ESTROGEN_SIGNALING	-0.0726108	0.162732	0.0769234	0.180058	0.00859647	0.00703874
REACTOME_MRNA_EDITING_C_TO_U_CONVERSION	-0.0727845	0.161727	0.0765305	0.0379666	0.582503	0.215479
REACTOME_SYNTHESIS_OF_BILE_ACIDS_AND_BILE_SALTS_VIA_7ALPHA_HYDROXYCHOLESTEROL	-0.0728616	0.161283	0.0763565	-0.443906	1.19449e-11	2.74426e-10
REACTOME_FCERI_MEDIATED_CA_2_MOBILIZATION	-0.0728778	0.161189	0.0763199	0.0112754	0.870356	0.290305
REACTOME_RHOBTB3_ATPASE_CYCLE	-0.0729011	0.161055	0.0762674	0.0664702	0.335465	0.14058
REACTOME_POSTMITOTIC_NUCLEAR_PORE_COMPLEX_NPC_REFORMATION	-0.0730186	0.16038	0.0760027	0.0369867	0.592281	0.218085
REACTOME_MUSCLE_CONTRACTION	-0.074135	0.154069	0.0735098	0.0504706	0.464789	0.18209
REACTOME_PTK6_REGULATES_RTKS_AND_THEIR_EFFECTORS_AKT1_AND_DOK1	-0.0741585	0.153939	0.0734577	0.182143	0.00784561	0.00652517
REACTOME_GLUCURONIDATION	-0.0743092	0.153102	0.0731247	-0.26741	8.06156e-05	0.000154571
REACTOME_EPHB_MEDIATED_FORWARD_SIGNALING	-0.0744001	0.152599	0.0729241	0.0961236	0.163155	0.0779885
REACTOME_REPRESSION_OF_WNT_TARGET_GENES	-0.0748663	0.150039	0.0718997	-0.0180059	0.794369	0.27185
REACTOME_ORGANIC_CATION_ANION_ZWITTERION_TRANSPORT	-0.0751436	0.148532	0.0712941	-0.268638	7.45237e-05	0.000145013
REACTOME_ACTIVATION_OF_RAC1_DOWNSTREAM_OF_NMDARS	-0.0753368	0.147489	0.0708738	0.176548	0.0100053	0.00799293
REACTOME_INTERLEUKIN_15_SIGNALING	-0.0754306	0.146985	0.0706702	0.152468	0.0264295	0.0176733
REACTOME_FCERI_MEDIATED_MAPK_ACTIVATION	-0.075565	0.146264	0.0703789	0.0978176	0.155832	0.0750753
REACTOME_CARDIAC_CONDUCTION	-0.0760188	0.143851	0.0694003	0.0891342	0.196109	0.0905936
REACTOME_TRANSCRIPTIONAL_REGULATION_OF_GRANULOPOIESIS	-0.076731	0.140125	0.067879	0.195232	0.00432642	0.00406087
REACTOME_CONDENSATION_OF_PROPHASE_CHROMOSOMES	-0.0770424	0.13852	0.0672197	0.0559026	0.418069	0.167719
REACTOME_FORMATION_OF_XYLULOSE_5_PHOSPHATE	-0.0776146	0.135607	0.0660173	-0.444099	1.16748e-11	2.7017e-10
REACTOME_GLUTAMATE_AND_GLUTAMINE_METABOLISM	-0.0776229	0.135565	0.0660001	-0.0837374	0.224686	0.101107
REACTOME_SIGNALING_BY_ACTIVIN	-0.078216	0.132596	0.0647665	0.00271415	0.968663	0.312837
REACTOME_STAT5_ACTIVATION_DOWNSTREAM_OF_FLT3_ITD_MUTANTS	-0.0784806	0.131288	0.0642204	0.0271755	0.694014	0.245953
REACTOME_POSITIVE_EPIGENETIC_REGULATION_OF_RRNA_EXPRESSION	-0.0790216	0.128645	0.0631126	-0.0653845	0.343436	0.143272
REACTOME_SIGNALING_BY_PDGF	-0.0797651	0.125079	0.0616983	0.0745937	0.279614	0.12121
REACTOME_INTERACTIONS_OF_REV_WITH_HOST_CELLULAR_PROTEINS	-0.0797919	0.124952	0.0616476	-0.0346114	0.616287	0.224594
REACTOME_STRIATED_MUSCLE_CONTRACTION	-0.079911	0.124388	0.0614225	0.0622403	0.36719	0.151262
REACTOME_DISEASES_OF_MISMATCH_REPAIR_MMR	-0.0801825	0.123111	0.0609112	-0.157669	0.0216473	0.0149705
REACTOME_GLUCAGON_LIKE_PEPTIDE_1_GLP1_REGULATES_INSULIN_SECRETION	-0.0803632	0.122267	0.060572	-0.0725125	0.293287	0.126027
REACTOME_TOLL_LIKE_RECEPTOR_9_TLR9_CASCADE	-0.0806527	0.120923	0.0600304	0.0475039	0.491474	0.19
REACTOME_INHIBITION_OF_REPLICATION_INITIATION_OF_DAMAGED_DNA_BY_RB1_E2F1	-0.0806994	0.120708	0.0599432	0.0293607	0.670792	0.239696
REACTOME_FGFR2_LIGAND_BINDING_AND_ACTIVATION	-0.0816101	0.116563	0.0582571	0.0898654	0.192451	0.0892362
REACTOME_FGFR2C_LIGAND_BINDING_AND_ACTIVATION	-0.0816101	0.116563	0.0582571	0.0463357	0.502201	0.193121
REACTOME_FGFR2B_LIGAND_BINDING_AND_ACTIVATION	-0.0816101	0.116563	0.0582571	0.0900625	0.191473	0.0888717
REACTOME_METABOLISM_OF_LIPIDS	-0.0817252	0.116047	0.0580457	-0.347067	2.15333e-07	1.04939e-06
REACTOME_ORGANELLE_BIOGENESIS_AND_MAINTENANCE	-0.0828511	0.111095	0.0559993	-0.160926	0.019049	0.0134662
REACTOME_METHYLATION	-0.0836209	0.107805	0.0546224	-0.37845	1.26425e-08	9.75922e-08
REACTOME_IL_6_TYPE_CYTOKINE_RECEPTOR_LIGAND_INTERACTIONS	-0.0837828	0.107123	0.0543351	0.0869705	0.207232	0.0946591
REACTOME_N_GLYCAN_TRIMMING_IN_THE_ER_AND_CALNEXIN_CALRETICULIN_CYCLE	-0.0840512	0.106001	0.0538608	-0.326559	1.1705e-06	4.34399e-06
REACTOME_RHO_GTPASES_ACTIVATE_WASPS_AND_WAVES	-0.0851703	0.101419	0.0519079	0.130945	0.0569733	0.0332375
REACTOME_REMOVAL_OF_AMINOTERMINAL_PROPEPTIDES_FROM_GAMMA_CARBOXYLATED_PROTEINS	-0.0852243	0.101201	0.0518146	-0.258193	0.000143659	0.000250708
REACTOME_SUMOYLATION_OF_RNA_BINDING_PROTEINS	-0.0856074	0.0996724	0.051156	0.0502653	0.46661	0.182636
REACTOME_CD209_DC_SIGN_SIGNALING	-0.0857784	0.0989954	0.0508634	0.0767203	0.266095	0.116363
REACTOME_CONSTITUTIVE_SIGNALING_BY_AKT1_E17K_IN_CANCER	-0.0858449	0.0987332	0.0507499	-0.224505	0.000996079	0.001257
REACTOME_INTERACTIONS_OF_VPR_WITH_HOST_CELLULAR_PROTEINS	-0.0859902	0.0981626	0.0505026	-0.0668342	0.33282	0.139682
REACTOME_ACTIVATED_NOTCH1_TRANSMITS_SIGNAL_TO_THE_NUCLEUS	-0.0861563	0.0975131	0.0502205	0.0727971	0.291391	0.125364
REACTOME_OPSINS	-0.0862997	0.0969554	0.0499779	-0.0177786	0.796908	0.272482
REACTOME_LIGAND_RECEPTOR_INTERACTIONS	-0.086604	0.0957799	0.049465	-0.110017	0.11021	0.0568604
REACTOME_PKA_MEDIATED_PHOSPHORYLATION_OF_KEY_METABOLIC_FACTORS	-0.086646	0.0956183	0.0493943	-0.294988	1.25806e-05	3.20673e-05
REACTOME_INTEGRIN_SIGNALING	-0.0868893	0.0946883	0.048987	-0.0316598	0.646691	0.233092
REACTOME_LOSS_OF_FUNCTION_OF_SMAD2_3_IN_CANCER	-0.0877393	0.0914948	0.0475788	0.0117716	0.864704	0.288964
REACTOME_FGFR3_LIGAND_BINDING_AND_ACTIVATION	-0.0880408	0.0903829	0.0470852	-0.0302668	0.661251	0.237095
REACTOME_INTERLEUKIN_37_SIGNALING	-0.0880769	0.0902502	0.0470261	0.165199	0.0160543	0.0116841
REACTOME_CELLULAR_HEXOSE_TRANSPORT	-0.088464	0.0888405	0.0463974	-0.0538018	0.435803	0.173254
REACTOME_TP53_REGULATES_TRANSCRIPTION_OF_ADDITIONAL_CELL_CYCLE_GENES_WHOSE_EXACT_ROLE_IN_THE_P53_PATHWAY_REMAIN_UNCERTAIN	-0.0885444	0.08855	0.0462674	0.0107004	0.876913	0.291854
REACTOME_GAMMA_CARBOXYLATION_TRANSPORT_AND_AMINO_TERMINAL_CLEAVAGE_OF_PROTEINS	-0.0891358	0.0864355	0.045318	-0.262509	0.000109893	0.000200856
REACTOME_REGULATION_OF_TP53_ACTIVITY	-0.0891415	0.0864156	0.045309	0.048048	0.48652	0.188547
REACTOME_EPHRIN_SIGNALING	-0.0893983	0.0855103	0.0449005	0.229798	0.000747999	0.000990107
REACTOME_DOPAMINE_NEUROTRANSMITTER_RELEASE_CYCLE	-0.0895405	0.0850125	0.0446754	-0.0443653	0.520571	0.19839
REACTOME_PHASE_0_RAPID_DEPOLARISATION	-0.0895746	0.0848935	0.0446215	6.54922e-05	0.999244	0.319557
REACTOME_ETHANOL_OXIDATION	-0.0899043	0.0837494	0.0441025	-0.22187	0.00114595	0.0014076
REACTOME_DISINHIBITION_OF_SNARE_FORMATION	-0.0904213	0.0819804	0.0432961	-0.181938	0.00791686	0.00657305
REACTOME_RAF_INDEPENDENT_MAPK1_3_ACTIVATION	-0.09068	0.0811065	0.0428961	0.108538	0.115107	0.0588553
REACTOME_TRANSPORT_OF_THE_SLBP_DEPENDANT_MATURE_MRNA	-0.0907573	0.0808468	0.042777	-0.0744445	0.28058	0.121553
REACTOME_INTERLEUKIN_RECEPTOR_SHC_SIGNALING	-0.0922406	0.075994	0.0405463	0.0502609	0.466649	0.182648
REACTOME_TCF_DEPENDENT_SIGNALING_IN_RESPONSE_TO_WNT	-0.0922444	0.075982	0.0405409	-0.0871821	0.206125	0.0942584
REACTOME_PROCESSING_OF_INTRONLESS_PRE_MRNAS	-0.0925722	0.0749422	0.0400762	-0.0828231	0.229807	0.103017
REACTOME_THE_CANONICAL_RETINOID_CYCLE_IN_RODS_TWILIGHT_VISION	-0.0926608	0.0746632	0.0399511	-0.159756	0.0199493	0.013995
REACTOME_FGFR3B_LIGAND_BINDING_AND_ACTIVATION	-0.0929622	0.0737096	0.0395225	0.0995349	0.148663	0.0723461
REACTOME_INTERLEUKIN_27_SIGNALING	-0.0931905	0.0730127	0.0392082	-0.172483	0.0118889	0.00919833
REACTOME_BINDING_OF_TCF_LEF_CTNNB1_TO_TARGET_GENE_PROMOTERS	-0.0931917	0.0730091	0.0392066	-0.0882734	0.200481	0.0922025
REACTOME_PHASE_3_RAPID_REPOLARISATION	-0.0934236	0.0722958	0.0388838	0.0913188	0.185327	0.0865635
REACTOME_LINOLEIC_ACID_LA_METABOLISM	-0.0943417	0.069528	0.037622	0.0261345	0.705178	0.248925
REACTOME_DEFECTS_IN_BIOTIN_BTN_METABOLISM	-0.0946794	0.0685321	0.0371642	-0.352378	1.36127e-07	7.34395e-07
REACTOME_FIBRONECTIN_MATRIX_FORMATION	-0.0952563	0.0668577	0.03639	-0.0455832	0.509176	0.195133
REACTOME_NOTCH4_ACTIVATION_AND_TRANSMISSION_OF_SIGNAL_TO_THE_NUCLEUS	-0.095383	0.0664946	0.0362213	0.0261755	0.704738	0.248808
REACTOME_TP53_REGULATES_TRANSCRIPTION_OF_CASPASE_ACTIVATORS_AND_CASPASES	-0.0953865	0.0664845	0.0362166	0.0818231	0.235501	0.105134
REACTOME_NOD1_2_SIGNALING_PATHWAY	-0.0958944	0.0650452	0.0355454	0.166219	0.0154036	0.011293
REACTOME_RUNX1_AND_FOXP3_CONTROL_THE_DEVELOPMENT_OF_REGULATORY_T_LYMPHOCYTES_TREGS	-0.0965498	0.0632256	0.0346908	0.217027	0.00147651	0.00173112
REACTOME_DNA_METHYLATION	-0.0965524	0.0632185	0.0346875	0.0429515	0.533959	0.202171
REACTOME_HDACS_DEACETYLATE_HISTONES	-0.0966271	0.0630137	0.0345923	-0.026826	0.697755	0.246952
REACTOME_NUCLEAR_IMPORT_OF_REV_PROTEIN	-0.0966889	0.0628448	0.0345137	-0.0474321	0.49213	0.190192
REACTOME_INTERLEUKIN_6_SIGNALING	-0.0969396	0.0621632	0.0341959	-0.131699	0.0555462	0.0325508
REACTOME_GRB2_SOS_PROVIDES_LINKAGE_TO_MAPK_SIGNALING_FOR_INTEGRINS	-0.097091	0.0617548	0.034005	0.087461	0.204671	0.0937312
REACTOME_CREB1_PHOSPHORYLATION_THROUGH_THE_ACTIVATION_OF_CAMKII_CAMKK_CAMKIV_CASCASDE	-0.0971624	0.0615628	0.0339151	0.0288002	0.676719	0.241303
REACTOME_GRB2_EVENTS_IN_ERBB2_SIGNALING	-0.0974663	0.0607516	0.0335343	-0.0670338	0.331374	0.139189
REACTOME_REGULATION_OF_PYRUVATE_DEHYDROGENASE_PDH_COMPLEX	-0.0974886	0.0606924	0.0335065	-0.29689	1.09875e-05	2.8642e-05
REACTOME_RHOH_GTPASE_CYCLE	-0.097968	0.0594315	0.0329116	0.1296	0.0595928	0.0344821
REACTOME_INTERLEUKIN_6_FAMILY_SIGNALING	-0.0980216	0.059292	0.0328455	0.0508622	0.461327	0.181048
REACTOME_SHC_MEDIATED_CASCADE_FGFR1	-0.0983529	0.0584349	0.0324388	-0.0157439	0.819729	0.278115
REACTOME_ESTROGEN_BIOSYNTHESIS	-0.0986577	0.0576556	0.0320725	0.0559347	0.417801	0.167634
REACTOME_BRANCHED_CHAIN_AMINO_ACID_CATABOLISM	-0.0987188	0.0575004	0.0319994	-0.359766	7.09176e-08	4.27712e-07
REACTOME_SERINE_BIOSYNTHESIS	-0.0987782	0.0573498	0.0319283	-0.113832	0.0983304	0.0518684
REACTOME_RAC3_GTPASE_CYCLE	-0.0988466	0.0571769	0.0318467	0.194507	0.0044759	0.00417192
REACTOME_NA_CL_DEPENDENT_NEUROTRANSMITTER_TRANSPORTERS	-0.0988725	0.0571116	0.0318159	-0.271274	6.28733e-05	0.000126115
REACTOME_REDUCTION_OF_CYTOSOLIC_CA_LEVELS	-0.0989411	0.0569387	0.0317341	-0.018084	0.793497	0.271632
REACTOME_FICOLINS_BIND_TO_REPETITIVE_CARBOHYDRATE_STRUCTURES_ON_THE_TARGET_CELL_SURFACE	-0.0989733	0.0568578	0.0316958	-0.22556	0.000941303	0.00119987
REACTOME_TNFR1_INDUCED_NFKAPPAB_SIGNALING_PATHWAY	-0.0993657	0.0558784	0.0312313	-0.146108	0.0334857	0.0214422
REACTOME_ADENYLATE_CYCLASE_INHIBITORY_PATHWAY	-0.0995787	0.055353	0.0309811	-0.0725521	0.293022	0.125935
REACTOME_ARYL_HYDROCARBON_RECEPTOR_SIGNALLING	-0.10004	0.0542276	0.0304428	-0.215382	0.00160728	0.00185287
REACTOME_SYNTHESIS_OF_BILE_ACIDS_AND_BILE_SALTS	-0.100472	0.0531927	0.0299449	-0.447109	8.16277e-12	2.09564e-10
REACTOME_CELL_JUNCTION_ORGANIZATION	-0.101421	0.0509752	0.0288686	-0.027872	0.68658	0.243961
REACTOME_SIGNALING_BY_VEGF	-0.102012	0.0496348	0.0282118	0.110024	0.110187	0.0568512
REACTOME_BILE_ACID_AND_BILE_SALT_METABOLISM	-0.10248	0.0485939	0.0276984	-0.452815	4.10164e-12	1.34481e-10
REACTOME_ACTIVATED_PKN1_STIMULATES_TRANSCRIPTION_OF_AR_ANDROGEN_RECEPTOR_REGULATED_GENES_KLK2_AND_KLK3	-0.103368	0.0466674	0.0267405	-0.427946	7.51342e-11	1.34812e-09
REACTOME_MECP2_REGULATES_NEURONAL_RECEPTORS_AND_CHANNELS	-0.104121	0.0450864	0.0259468	0.217671	0.00142805	0.00168514
REACTOME_SODIUM_COUPLED_SULPHATE_DI_AND_TRI_CARBOXYLATE_TRANSPORTERS	-0.104324	0.0446666	0.025735	-0.272898	5.65757e-05	0.000115406
REACTOME_PROTEIN_PROTEIN_INTERACTIONS_AT_SYNAPSES	-0.104352	0.0446092	0.0257059	-0.00140116	0.98382	0.316184
REACTOME_NS1_MEDIATED_EFFECTS_ON_HOST_PATHWAYS	-0.104563	0.0441774	0.0254874	-0.0469138	0.496877	0.191576
REACTOME_INTRACELLULAR_SIGNALING_BY_SECOND_MESSENGERS	-0.105221	0.0428549	0.0248151	0.00329161	0.962	0.311355
REACTOME_SUMOYLATION_OF_SUMOYLATION_PROTEINS	-0.105467	0.0423695	0.0245673	-0.0988901	0.151325	0.073366
REACTOME_MEIOSIS	-0.10547	0.0423635	0.0245643	0.0177654	0.797056	0.272519
REACTOME_SIGNALING_BY_MAPK_MUTANTS	-0.105646	0.0420189	0.0243928	-0.0272032	0.693717	0.245874
REACTOME_TRIGLYCERIDE_BIOSYNTHESIS	-0.105943	0.0414435	0.0241066	-0.327948	1.04763e-06	3.97742e-06
REACTOME_SIGNALING_BY_TGF_BETA_RECEPTOR_COMPLEX	-0.105946	0.0414371	0.0241035	-0.00913994	0.894751	0.296033
REACTOME_SIGNALING_BY_RETINOIC_ACID	-0.10608	0.041179	0.0239756	-0.223701	0.00103976	0.00130173
REACTOME_CLASS_C_3_METABOTROPIC_GLUTAMATE_PHEROMONE_RECEPTORS	-0.106718	0.0399296	0.0233534	-0.282574	2.97435e-05	6.69432e-05
REACTOME_NUCLEAR_ENVELOPE_BREAKDOWN	-0.107007	0.0394339	0.0231049	-0.00680237	0.921567	0.302224
REACTOME_ACTIVATION_OF_SMO	-0.107915	0.0377832	0.0222796	-0.174016	0.0111448	0.00873136
REACTOME_RESOLUTION_OF_D_LOOP_STRUCTURES_THROUGH_SYNTHESIS_DEPENDENT_STRAND_ANNEALING_SDSA	-0.107991	0.037648	0.0222127	-0.0319961	0.643196	0.232124
REACTOME_VITAMIN_B1_THIAMIN_METABOLISM	-0.108084	0.0374832	0.0221312	0.0207352	0.764058	0.264217
REACTOME_SUMOYLATION_OF_CHROMATIN_ORGANIZATION_PROTEINS	-0.108225	0.0372345	0.0220079	0.0437249	0.526615	0.200103
REACTOME_PRC2_METHYLATES_HISTONES_AND_DNA	-0.108611	0.03656	0.0216721	0.172179	0.0120416	0.00929276
REACTOME_GLYCEROPHOSPHOLIPID_BIOSYNTHESIS	-0.110184	0.0339168	0.0203372	-0.0321013	0.642105	0.231822
REACTOME_ROLE_OF_SECOND_MESSENGERS_IN_NETRIN_1_SIGNALING	-0.110192	0.0339026	0.02033	-0.114723	0.0957079	0.0507361
REACTOME_NEURONAL_SYSTEM	-0.110436	0.0335074	0.0201277	0.00339804	0.960773	0.311082
REACTOME_SIGNALING_BY_NOTCH1_T_7_9_NOTCH1_M1580_K2555_TRANSLOCATION_MUTANT	-0.11072	0.033054	0.0198948	0.00694469	0.919932	0.30185
REACTOME_TRAF3_DEPENDENT_IRF_ACTIVATION_PATHWAY	-0.110988	0.0326299	0.0196761	-0.187252	0.00624666	0.00542968
REACTOME_NECTIN_NECL_TRANS_HETERODIMERIZATION	-0.111182	0.0323244	0.019518	-0.347206	2.12784e-07	1.03968e-06
REACTOME_SIGNALING_BY_RECEPTOR_TYROSINE_KINASES	-0.111818	0.0313437	0.0190078	0.0671345	0.330647	0.138941
REACTOME_ACETYLCHOLINE_BINDING_AND_DOWNSTREAM_EVENTS	-0.111871	0.0312637	0.018966	0.0859365	0.212705	0.0966262
REACTOME_HIGHLY_SODIUM_PERMEABLE_POSTSYNAPTIC_ACETYLCHOLINE_NICOTINIC_RECEPTORS	-0.111871	0.0312637	0.018966	-0.0104624	0.87963	0.292494
REACTOME_METALLOPROTEASE_DUBS	-0.113217	0.0292764	0.0179176	-0.218841	0.00134365	0.00160376
REACTOME_CELL_CELL_COMMUNICATION	-0.115007	0.0268036	0.016587	0.0236414	0.732173	0.256014
REACTOME_RHO_GTPASES_ACTIVATE_PAKS	-0.115045	0.0267533	0.0165596	0.0418445	0.544563	0.205131
REACTOME_ERK_MAPK_TARGETS	-0.115058	0.0267349	0.0165496	0.078959	0.252353	0.111349
REACTOME_RHO_GTPASES_ACTIVATE_CIT	-0.115762	0.0258147	0.0160465	-0.0182849	0.791256	0.271073
REACTOME_DIGESTION_AND_ABSORPTION	-0.115839	0.0257165	0.0159926	0.111397	0.105789	0.0550283
REACTOME_NUCLEAR_PORE_COMPLEX_NPC_DISASSEMBLY	-0.116081	0.0254074	0.0158225	-0.0182012	0.79219	0.271306
REACTOME_REPRODUCTION	-0.116318	0.0251072	0.0156568	0.0205916	0.765644	0.264621
REACTOME_HS_GAG_BIOSYNTHESIS	-0.117297	0.0239018	0.0149871	-0.0429062	0.534391	0.202293
REACTOME_INTERLEUKIN_36_PATHWAY	-0.117444	0.0237254	0.0148885	0.0959687	0.163838	0.0782584
REACTOME_ION_CHANNEL_TRANSPORT	-0.118	0.0230683	0.0145198	0.0508251	0.461655	0.181147
REACTOME_RETROGRADE_TRANSPORT_AT_THE_TRANS_GOLGI_NETWORK	-0.118053	0.023006	0.0144853	-0.312512	3.48269e-06	1.08374e-05
REACTOME_GENE_SILENCING_BY_RNA	-0.118478	0.022515	0.0142132	-0.0149763	0.828379	0.280227
REACTOME_CD28_CO_STIMULATION	-0.118828	0.0221175	0.0139991	0.10827	0.116011	0.0592197
REACTOME_RUNX3_REGULATES_WNT_SIGNALING	-0.118909	0.0220268	0.0139503	-0.0422166	0.540986	0.204136
REACTOME_PRESYNAPTIC_DEPOLARIZATION_AND_CALCIUM_CHANNEL_OPENING	-0.118959	0.0219712	0.0139203	0.0887211	0.198199	0.0913642
REACTOME_SIRT1_NEGATIVELY_REGULATES_RRNA_EXPRESSION	-0.119001	0.0219233	0.0138945	-0.138972	0.0432469	0.0264854
REACTOME_CREB1_PHOSPHORYLATION_THROUGH_THE_ACTIVATION_OF_ADENYLATE_CYCLASE	-0.119179	0.0217252	0.0137876	-0.187209	0.00625893	0.00543824
REACTOME_SIGNALING_BY_NTRKS	-0.119206	0.0216952	0.0137714	0.0866027	0.209167	0.095357
REACTOME_PTK6_REGULATES_RHO_GTPASES_RAS_GTPASE_AND_MAP_KINASES	-0.119264	0.0216313	0.0137368	-0.124433	0.0705927	0.039494
REACTOME_SIGNALING_BY_TGFB_FAMILY_MEMBERS	-0.120026	0.0208029	0.0132859	-0.0523037	0.448709	0.17722
REACTOME_SUMOYLATION_OF_UBIQUITINYLATION_PROTEINS	-0.120107	0.0207169	0.0132388	-0.094822	0.168956	0.0802702
REACTOME_EPIGENETIC_REGULATION_OF_GENE_EXPRESSION	-0.120437	0.0203681	0.0130471	-0.0316724	0.64656	0.233055
REACTOME_EXPORT_OF_VIRAL_RIBONUCLEOPROTEINS_FROM_NUCLEUS	-0.120786	0.0200054	0.0128469	-0.0857986	0.213442	0.0968898
REACTOME_SIGNALLING_TO_ERKS	-0.12177	0.0190111	0.0122928	0.198934	0.00363131	0.0035243
REACTOME_INTERLEUKIN_23_SIGNALING	-0.122639	0.0181694	0.011818	-0.0450127	0.514498	0.196659
REACTOME_OXIDATIVE_STRESS_INDUCED_SENESCENCE	-0.122672	0.0181382	0.0118004	0.124936	0.0694536	0.0389905
REACTOME_PHASE_2_PLATEAU_PHASE	-0.123021	0.01781	0.0116147	0.104972	0.127611	0.0640067
REACTOME_HIGHLY_CALCIUM_PERMEABLE_POSTSYNAPTIC_NICOTINIC_ACETYLCHOLINE_RECEPTORS	-0.123502	0.0173168	0.0113349	0.0278997	0.686285	0.243882
REACTOME_HIGHLY_CALCIUM_PERMEABLE_NICOTINIC_ACETYLCHOLINE_RECEPTORS	-0.123502	0.0173168	0.0113349	0.0105241	0.878926	0.292328
REACTOME_INTERLEUKIN_3_INTERLEUKIN_5_AND_GM_CSF_SIGNALING	-0.123668	0.0172154	0.0112786	0.02894	0.675239	0.240902
REACTOME_PHOSPHOLIPASE_C_MEDIATED_CASCADE_FGFR2	-0.123719	0.0171692	0.011253	0.052526	0.44678	0.176631
REACTOME_WAX_AND_PLASMALOGEN_BIOSYNTHESIS	-0.123816	0.0170819	0.0112045	0.0330559	0.632233	0.229074
REACTOME_RSK_ACTIVATION	-0.124084	0.0168422	0.0110707	0.00656055	0.924347	0.302859
REACTOME_SMAD2_SMAD3_SMAD4_HETEROTRIMER_REGULATES_TRANSCRIPTION	-0.12419	0.016748	0.011018	0.0383255	0.578941	0.214523
REACTOME_EPHA_MEDIATED_GROWTH_CONE_COLLAPSE	-0.124321	0.0166324	0.0109532	-0.00134259	0.984496	0.316333
REACTOME_APOPTOSIS_INDUCED_DNA_FRAGMENTATION	-0.124511	0.0164663	0.0108599	-0.0373041	0.589106	0.217241
REACTOME_PTK6_EXPRESSION	-0.125665	0.0154871	0.010304	-0.09797	0.155185	0.0748314
REACTOME_PRE_NOTCH_PROCESSING_IN_GOLGI	-0.126187	0.0150618	0.0100595	0.0743469	0.281213	0.121778
REACTOME_RECEPTOR_TYPE_TYROSINE_PROTEIN_PHOSPHATASES	-0.126782	0.0145889	0.00978536	-0.0715156	0.29999	0.128358
REACTOME_TRANSPORT_OF_NUCLEOTIDE_SUGARS	-0.126894	0.0145009	0.00973413	-0.277436	4.19709e-05	8.97817e-05
REACTOME_RHO_GTPASES_ACTIVATE_ROCKS	-0.126923	0.0144788	0.00972122	-0.0159965	0.816888	0.277418
REACTOME_DOWNREGULATION_OF_ERBB2_ERBB3_SIGNALING	-0.127203	0.0142626	0.00959487	-0.104083	0.130884	0.0653357
REACTOME_SIGNALING_BY_NOTCH1_HD_DOMAIN_MUTANTS_IN_CANCER	-0.127556	0.0139937	0.00943708	-0.0180998	0.793321	0.271589
REACTOME_SIGNALING_BY_NOTCH3	-0.127767	0.0138352	0.00934363	-0.00925077	0.893482	0.295737
REACTOME_EGFR_INTERACTS_WITH_PHOSPHOLIPASE_C_GAMMA	-0.12826	0.0134708	0.00912791	-0.0251572	0.715719	0.251709
REACTOME_PEPTIDE_HORMONE_METABOLISM	-0.129205	0.0127961	0.00872458	-0.110728	0.107913	0.0559123
REACTOME_SUMOYLATION_OF_TRANSCRIPTION_FACTORS	-0.130337	0.0120268	0.0082589	-0.0608977	0.377636	0.154712
REACTOME_CARGO_CONCENTRATION_IN_THE_ER	-0.130948	0.011629	0.00801692	-0.434257	3.67272e-11	7.08776e-10
REACTOME_INTERLEUKIN_35_SIGNALLING	-0.131296	0.0114078	0.00788155	-0.0747675	0.278492	0.120811
REACTOME_TRANSMISSION_ACROSS_CHEMICAL_SYNAPSES	-0.131699	0.0111557	0.00772654	-0.0656792	0.34126	0.14254
REACTOME_HUR_ELAVL1_BINDS_AND_STABILIZES_MRNA	-0.133095	0.0103217	0.00720827	0.170414	0.0129622	0.00985187
REACTOME_METABOLISM_OF_AMINE_DERIVED_HORMONES	-0.133164	0.0102822	0.00718459	-0.338071	4.59365e-07	2.01364e-06
REACTOME_REGULATION_OF_GLUCOKINASE_BY_GLUCOKINASE_REGULATORY_PROTEIN	-0.133201	0.0102607	0.00717171	-0.123893	0.0718313	0.0400377
REACTOME_NEGATIVE_REGULATION_OF_TCF_DEPENDENT_SIGNALING_BY_DVL_INTERACTING_PROTEINS	-0.133239	0.0102389	0.00715861	0.105676	0.125062	0.0629631
REACTOME_EXTRINSIC_PATHWAY_OF_FIBRIN_CLOT_FORMATION	-0.133651	0.0100051	0.00701783	-0.275681	4.71395e-05	9.88254e-05
REACTOME_RAB_REGULATION_OF_TRAFFICKING	-0.133971	0.00982708	0.00691004	0.123842	0.0719493	0.0400893
REACTOME_THYROXINE_BIOSYNTHESIS	-0.134267	0.00966493	0.00681139	-0.158819	0.0206966	0.0144278
REACTOME_RESOLUTION_OF_D_LOOP_STRUCTURES	-0.134652	0.009457	0.00668422	-0.0478824	0.488025	0.188989
REACTOME_MATURATION_OF_NUCLEOPROTEIN	-0.134661	0.00945248	0.00668145	-0.3118	3.67529e-06	1.13174e-05
REACTOME_CELL_CELL_JUNCTION_ORGANIZATION	-0.134972	0.00928782	0.0065802	-0.115963	0.0921515	0.0491824
REACTOME_PLASMA_LIPOPROTEIN_ASSEMBLY	-0.135043	0.00925059	0.00655725	-0.292231	1.52835e-05	3.78066e-05
REACTOME_MAPK_FAMILY_SIGNALING_CASCADES	-0.136073	0.00872458	0.00623033	0.0588517	0.3939	0.16001
REACTOME_HISTIDINE_CATABOLISM	-0.136282	0.00862129	0.00616674	-0.215935	0.00156224	0.0018114
REACTOME_CARNITINE_METABOLISM	-0.136481	0.00852401	0.00610666	-0.301976	7.61367e-06	2.08609e-05
REACTOME_SUMOYLATION_OF_DNA_DAMAGE_RESPONSE_AND_REPAIR_PROTEINS	-0.136671	0.00843213	0.00604974	-0.0228788	0.740498	0.258174
REACTOME_CHREBP_ACTIVATES_METABOLIC_GENE_EXPRESSION	-0.136735	0.00840102	0.00603044	-0.258336	0.000142395	0.000248922
REACTOME_INTERLEUKIN_7_SIGNALING	-0.137024	0.00826347	0.00594483	-0.176309	0.0101082	0.00806076
REACTOME_RHOG_GTPASE_CYCLE	-0.137119	0.0082184	0.00591669	-0.122644	0.0747667	0.0413101
REACTOME_REGULATION_OF_SIGNALING_BY_CBL	-0.137652	0.00797052	0.00576124	-0.0291264	0.673267	0.240368
REACTOME_GLI_PROTEINS_BIND_PROMOTERS_OF_HH_RESPONSIVE_GENES_TO_PROMOTE_TRANSCRIPTION	-0.139451	0.0071427	0.0052345	0.0136085	0.843843	0.283973
REACTOME_SIGNALING_BY_NOTCH1	-0.139637	0.00710538	0.00521118	0.00657819	0.924144	0.302813
REACTOME_DEFECTIVE_LFNG_CAUSES_SCDO3	-0.139983	0.00696372	0.00512437	0.0699891	0.310451	0.131973
REACTOME_RUNX1_REGULATES_ESTROGEN_RECEPTOR_MEDIATED_TRANSCRIPTION	-0.140078	0.00692533	0.00510075	-0.083335	0.22693	0.101941
REACTOME_INCRETIN_SYNTHESIS_SECRETION_AND_INACTIVATION	-0.14053	0.00674464	0.00498898	-0.0789401	0.252467	0.111391
REACTOME_TRAF6_MEDIATED_IRF7_ACTIVATION	-0.141012	0.00655669	0.00487213	-0.16722	0.0147872	0.0109171
REACTOME_DOWNREGULATION_OF_ERBB2_SIGNALING	-0.141256	0.00646337	0.00481372	-0.164372	0.0165999	0.0120077
REACTOME_ACTIVATED_NTRK2_SIGNALS_THROUGH_RAS	-0.141548	0.00635301	0.0047443	0.02778	0.687559	0.244224
REACTOME_ACTIVATED_NTRK3_SIGNALS_THROUGH_RAS	-0.141548	0.00635301	0.0047443	0.0640104	0.353694	0.146747
REACTOME_REGULATION_OF_TP53_ACTIVITY_THROUGH_ACETYLATION	-0.141733	0.00628429	0.00470088	0.0812468	0.238826	0.106362
REACTOME_SIGNALING_BY_MET	-0.141905	0.00622082	0.00466065	0.0280634	0.684542	0.243413
REACTOME_B_WICH_COMPLEX_POSITIVELY_REGULATES_RRNA_EXPRESSION	-0.142068	0.00616092	0.00462256	-0.233793	0.00059997	0.000824765
REACTOME_MECP2_REGULATES_TRANSCRIPTION_OF_NEURONAL_LIGANDS	-0.142525	0.00599666	0.00451755	0.0165651	0.810499	0.275847
REACTOME_LOSS_OF_MECP2_BINDING_ABILITY_TO_THE_NCOR_SMRT_COMPLEX	-0.142568	0.00598139	0.00450775	-0.0645419	0.349704	0.1454
REACTOME_SHC_MEDIATED_CASCADE_FGFR3	-0.142639	0.00595644	0.00449171	-0.028678	0.678014	0.241653
REACTOME_ER_QUALITY_CONTROL_COMPARTMENT_ERQC	-0.142769	0.00591061	0.0044622	-0.335679	5.59673e-07	2.37179e-06
REACTOME_VEGFR2_MEDIATED_VASCULAR_PERMEABILITY	-0.143225	0.00575253	0.00435989	-0.0241118	0.727053	0.25468
REACTOME_NEGATIVE_REGULATION_OF_FLT3	-0.14361	0.00562209	0.00427487	0.00248178	0.971345	0.313432
REACTOME_P75_NTR_RECEPTOR_MEDIATED_SIGNALLING	-0.143705	0.00559033	0.00425409	-0.0215394	0.755193	0.261955
REACTOME_SHC1_EVENTS_IN_EGFR_SIGNALING	-0.144204	0.00542607	0.00414606	-0.0310716	0.652823	0.234783
REACTOME_ABACAVIR_TRANSPORT_AND_METABOLISM	-0.144787	0.00523948	0.00402281	-0.373263	2.06317e-08	1.4845e-07
REACTOME_ENDOGENOUS_STEROLS	-0.14492	0.00519769	0.00399505	-0.441296	1.62418e-11	3.60304e-10
REACTOME_METABOLISM_OF_STEROIDS	-0.145626	0.00498125	0.00385027	-0.456169	2.72063e-12	9.91884e-11
REACTOME_MRNA_EDITING	-0.145632	0.0049797	0.00384922	0.017101	0.80449	0.274363
REACTOME_SEMA4D_IN_SEMAPHORIN_SIGNALING	-0.145781	0.00493487	0.00381903	-0.107003	0.120366	0.0610248
REACTOME_OPIOID_SIGNALLING	-0.145858	0.00491194	0.00380356	-0.0392663	0.569651	0.212015
REACTOME_NEUROTRANSMITTER_RELEASE_CYCLE	-0.145862	0.00491082	0.0038028	-0.435323	3.24991e-11	6.3998e-10
REACTOME_CREB3_FACTORS_ACTIVATE_GENES	-0.145902	0.00489897	0.0037948	-0.147752	0.0315241	0.020413
REACTOME_CALNEXIN_CALRETICULIN_CYCLE	-0.148273	0.00424035	0.00334207	-0.328121	1.03326e-06	3.93346e-06
REACTOME_TRANSPORT_AND_SYNTHESIS_OF_PAPS	-0.148631	0.00414807	0.00327737	-0.319268	2.07564e-06	7.0907e-06
REACTOME_REGULATION_OF_COMMISSURAL_AXON_PATHFINDING_BY_SLIT_AND_ROBO	-0.149443	0.00394564	0.00313432	0.106286	0.122888	0.0620665
REACTOME_SIGNALING_BY_WNT	-0.149971	0.00381892	0.00304455	-0.0733261	0.28789	0.124136
REACTOME_FOXO_MEDIATED_TRANSCRIPTION_OF_CELL_CYCLE_GENES	-0.150124	0.00378294	0.00302027	-0.136736	0.0467585	0.0282135
REACTOME_STIMULI_SENSING_CHANNELS	-0.150424	0.00371315	0.00297296	-0.0721497	0.295714	0.126873
REACTOME_PI3K_EVENTS_IN_ERBB4_SIGNALING	-0.150917	0.00360107	0.00289642	-0.0447998	0.516491	0.197228
REACTOME_TRAIL_SIGNALING	-0.151141	0.0035511	0.00286207	-0.0409238	0.553459	0.207591
REACTOME_METHIONINE_SALVAGE_PATHWAY	-0.151674	0.00343483	0.0027816	-0.20712	0.00243897	0.00257623
REACTOME_NEGATIVE_REGULATION_OF_TCF_DEPENDENT_SIGNALING_BY_WNT_LIGAND_ANTAGONISTS	-0.152203	0.00332276	0.0027033	-0.0613844	0.373828	0.153459
REACTOME_ACTIVATION_OF_THE_PHOTOTRANSDUCTION_CASCADE	-0.152582	0.00324457	0.00264824	-0.0758123	0.271812	0.118423
REACTOME_SEMA4D_INDUCED_CELL_MIGRATION_AND_GROWTH_CONE_COLLAPSE	-0.152935	0.00317332	0.00259775	-0.13896	0.0432651	0.0264945
REACTOME_REGULATION_OF_GLYCOLYSIS_BY_FRUCTOSE_2_6_BISPHOSPHATE_METABOLISM	-0.153191	0.00312251	0.00256157	-0.0757266	0.272356	0.118618
REACTOME_GABA_SYNTHESIS_RELEASE_REUPTAKE_AND_DEGRADATION	-0.153428	0.00307606	0.00252836	-0.329044	9.59551e-07	3.70409e-06
REACTOME_CHL1_INTERACTIONS	-0.153717	0.00302047	0.00248844	-0.104211	0.130412	0.0651446
REACTOME_CARGO_TRAFFICKING_TO_THE_PERICILIARY_MEMBRANE	-0.154121	0.00294413	0.00243331	-0.252836	0.000199053	0.000326446
REACTOME_RUNX1_REGULATES_TRANSCRIPTION_OF_GENES_INVOLVED_IN_INTERLEUKIN_SIGNALING	-0.154344	0.00290269	0.00240325	-0.0697712	0.311963	0.1325
REACTOME_TRANSCRIPTIONAL_REGULATION_BY_RUNX1	-0.154519	0.00287061	0.0023799	0.109512	0.111863	0.0575379
REACTOME_TNF_SIGNALING	-0.155114	0.00276381	0.0023017	-0.124041	0.07149	0.0398882
REACTOME_SYNTHESIS_SECRETION_AND_INACTIVATION_OF_GLUCAGON_LIKE_PEPTIDE_1_GLP_1	-0.155696	0.00266283	0.00222712	-0.161016	0.0189812	0.0134261
REACTOME_SIGNALING_BY_MRAS_COMPLEX_MUTANTS	-0.156393	0.00254643	0.00214034	-0.081005	0.240231	0.106879
REACTOME_SENSING_OF_DNA_DOUBLE_STRAND_BREAKS	-0.156469	0.002534	0.00213102	-0.1504	0.0285697	0.0188457
REACTOME_NETRIN_MEDIATED_REPULSION_SIGNALS	-0.15664	0.0025063	0.00211023	0.0497048	0.471599	0.184129
REACTOME_RUNX3_REGULATES_YAP1_MEDIATED_TRANSCRIPTION	-0.156707	0.00249548	0.00210209	0.104639	0.128831	0.0645034
REACTOME_TRANSPORT_OF_ORGANIC_ANIONS	-0.156757	0.00248756	0.00209613	-0.355458	1.03935e-07	5.90891e-07
REACTOME_RHOQ_GTPASE_CYCLE	-0.15715	0.00242526	0.00204909	0.0585985	0.395941	0.160668
REACTOME_RECYCLING_OF_BILE_ACIDS_AND_SALTS	-0.158026	0.00229163	0.00194745	-0.507624	2.76068e-15	3.3298e-13
REACTOME_NF_KB_ACTIVATION_THROUGH_FADD_RIP_1_PATHWAY_MEDIATED_BY_CASPASE_8_AND_10	-0.158886	0.00216698	0.00185325	-0.171833	0.0122177	0.00940099
REACTOME_CALCINEURIN_ACTIVATES_NFAT	-0.159096	0.00213748	0.00183078	-0.13324	0.0527232	0.031174
REACTOME_RAB_GEFS_EXCHANGE_GTP_FOR_GDP_ON_RABS	-0.159318	0.00210671	0.00180727	0.0875977	0.203962	0.0934734
REACTOME_NOTCH1_INTRACELLULAR_DOMAIN_REGULATES_TRANSCRIPTION	-0.160271	0.00197923	0.00170908	-0.0530329	0.4424	0.175288
REACTOME_PKA_ACTIVATION_IN_GLUCAGON_SIGNALLING	-0.160335	0.00197088	0.0017026	-0.0985034	0.152938	0.0739804
REACTOME_VLDL_ASSEMBLY	-0.16167	0.00180477	0.00157259	-0.443975	1.18483e-11	2.72911e-10
REACTOME_DEADENYLATION_OF_MRNA	-0.161784	0.00179123	0.00156242	-0.191488	0.00514894	0.00465335
REACTOME_CHOLINE_CATABOLISM	-0.1629	0.00166317	0.00146529	-0.435925	3.03234e-11	6.06151e-10
REACTOME_GASTRIN_CREB_SIGNALLING_PATHWAY_VIA_PKC_AND_MAPK	-0.163065	0.00164497	0.00145132	0.0380138	0.582034	0.215353
REACTOME_RUNX1_REGULATES_TRANSCRIPTION_OF_GENES_INVOLVED_IN_BCR_SIGNALING	-0.163823	0.0015637	0.00138848	0.00243077	0.971934	0.313562
REACTOME_RNA_POLYMERASE_II_TRANSCRIPTION	-0.16392	0.00155354	0.00138056	-0.0959265	0.164024	0.0783319
REACTOME_RAF_ACTIVATION	-0.164091	0.00153581	0.00136673	-0.0085927	0.901019	0.29749
REACTOME_BETA_CATENIN_PHOSPHORYLATION_CASCADE	-0.165033	0.00144155	0.00129249	-0.218231	0.00138703	0.00164575
REACTOME_LOSS_OF_FUNCTION_OF_MECP2_IN_RETT_SYNDROME	-0.165955	0.00135441	0.00122367	-0.0997704	0.147699	0.0719751
REACTOME_AKT_PHOSPHORYLATES_TARGETS_IN_THE_NUCLEUS	-0.167033	0.00125864	0.00114945	-0.101694	0.140009	0.0689773
REACTOME_SUMO_IS_PROTEOLYTICALLY_PROCESSED	-0.167155	0.00124822	0.00114128	-0.0434704	0.529025	0.200784
REACTOME_RAC1_GTPASE_CYCLE	-0.167236	0.00124141	0.00113594	0.067348	0.329108	0.138416
REACTOME_MAPK_TARGETS_NUCLEAR_EVENTS_MEDIATED_BY_MAP_KINASES	-0.168917	0.00110619	0.00102983	-0.0420517	0.54257	0.204577
REACTOME_INLB_MEDIATED_ENTRY_OF_LISTERIA_MONOCYTOGENES_INTO_HOST_CELL	-0.169768	0.00104307	0.000979662	0.13151	0.055902	0.0327226
REACTOME_SIGNALLING_TO_P38_VIA_RIT_AND_RIN	-0.17049	0.000992185	0.000938557	0.081262	0.238738	0.10633
REACTOME_MET_INTERACTS_WITH_TNS_PROTEINS	-0.170834	0.000968732	0.000919415	-0.0875309	0.204308	0.0935993
REACTOME_REGULATION_OF_KIT_SIGNALING	-0.170844	0.000968067	0.00091887	0.0781882	0.257028	0.113065
REACTOME_MITOTIC_PROPHASE	-0.171633	0.000916227	0.000876096	-0.071394	0.300815	0.128643
REACTOME_REGULATION_OF_LOCALIZATION_OF_FOXO_TRANSCRIPTION_FACTORS	-0.171645	0.000915415	0.00087542	0.0834509	0.226282	0.101701
REACTOME_SIGNALING_BY_BRAF_AND_RAF_FUSIONS	-0.172289	0.000875062	0.000841675	0.0557616	0.419247	0.168089
REACTOME_FREE_FATTY_ACIDS_REGULATE_INSULIN_SECRETION	-0.172567	0.000858167	0.000827431	-0.0177666	0.797042	0.272515
REACTOME_SIGNALING_BY_RHO_GTPASES_MIRO_GTPASES_AND_RHOBTB3	-0.17345	0.000806461	0.000783403	0.118339	0.0856333	0.0462794
REACTOME_ESTROGEN_STIMULATED_SIGNALING_THROUGH_PRKCZ	-0.173788	0.000787414	0.000767017	0.0120877	0.861107	0.288109
REACTOME_OVARIAN_TUMOR_DOMAIN_PROTEASES	-0.173884	0.00078208	0.000762413	-0.192349	0.00494828	0.00451291
REACTOME_RHO_GTPASES_ACTIVATE_PKNS	-0.174207	0.000764394	0.000747092	-0.0573485	0.406113	0.163929
REACTOME_VITAMIN_B5_PANTOTHENATE_METABOLISM	-0.174457	0.000750975	0.000735416	-0.123169	0.0735197	0.0407722
REACTOME_POTENTIAL_THERAPEUTICS_FOR_SARS	-0.174577	0.000744627	0.000729877	-0.00534517	0.938331	0.306039
REACTOME_COENZYME_A_BIOSYNTHESIS	-0.174878	0.000728871	0.000716082	-0.304927	6.13419e-06	1.7348e-05
REACTOME_PLATELET_SENSITIZATION_BY_LDL	-0.175404	0.000702082	0.000692482	0.0462803	0.502713	0.193269
REACTOME_SIGNALING_BY_NOTCH1_PEST_DOMAIN_MUTANTS_IN_CANCER	-0.17565	0.000689876	0.000681667	-0.0670155	0.331507	0.139234
REACTOME_RHOD_GTPASE_CYCLE	-0.176107	0.000667691	0.00066191	-0.168829	0.0138414	0.0103702
REACTOME_PP2A_MEDIATED_DEPHOSPHORYLATION_OF_KEY_METABOLIC_FACTORS	-0.177482	0.000604907	0.000605375	-0.328765	9.81328e-07	3.77252e-06
REACTOME_EGFR_TRANSACTIVATION_BY_GASTRIN	-0.177826	0.000590058	0.000592034	-0.209816	0.00213231	0.00231701
REACTOME_SIGNALING_BY_NOTCH2	-0.17792	0.000586085	0.0005885	-0.0535783	0.437715	0.173845
REACTOME_NETRIN_1_SIGNALING	-0.178297	0.000570326	0.000574423	-0.00655237	0.924441	0.302881
REACTOME_SYNTHESIS_OF_PYROPHOSPHATES_IN_THE_CYTOSOL	-0.178484	0.000562632	0.000567521	0.107245	0.119526	0.0606765
REACTOME_NEPHRIN_FAMILY_INTERACTIONS	-0.178553	0.000559861	0.000565028	-0.185549	0.00674386	0.00577887
REACTOME_CELL_DEATH_SIGNALLING_VIA_NRAGE_NRIF_AND_NADE	-0.178946	0.000544107	0.000550814	-0.0701604	0.309265	0.131566
REACTOME_REGULATION_OF_GENE_EXPRESSION_IN_BETA_CELLS	-0.179137	0.000536615	0.000544022	-0.245777	0.000302688	0.000463394
REACTOME_ACTIVATION_OF_TRKA_RECEPTORS	-0.180089	0.00049106	0.0005023	0.0533831	0.439389	0.174361
REACTOME_NGF_INDEPENDANT_TRKA_ACTIVATION	-0.180089	0.00049106	0.0005023	-0.0500386	0.468624	0.18324
REACTOME_INTERLEUKIN_17_SIGNALING	-0.180394	0.000489588	0.000500939	-0.00284135	0.967195	0.312511
REACTOME_MET_RECEPTOR_RECYCLING	-0.181717	0.000444257	0.000459091	-0.125525	0.0681397	0.0384053
REACTOME_REGULATION_OF_INSULIN_SECRETION	-0.181854	0.000439802	0.000455066	-0.0290263	0.674326	0.240655
REACTOME_NEGATIVE_FEEDBACK_REGULATION_OF_MAPK_PATHWAY	-0.18212	0.000431277	0.000447334	0.116974	0.0893312	0.0479353
REACTOME_NONHOMOLOGOUS_END_JOINING_NHEJ	-0.182131	0.000430911	0.000447001	-0.208281	0.00230227	0.00246249
REACTOME_FATTY_ACYL_COA_BIOSYNTHESIS	-0.182296	0.000425692	0.000442249	-0.173835	0.0112307	0.00878583
REACTOME_GROWTH_HORMONE_RECEPTOR_SIGNALING	-0.182662	0.000414319	0.000431842	-0.183383	0.00742727	0.00624703
REACTOME_ABC_TRANSPORTERS_IN_LIPID_HOMEOSTASIS	-0.182896	0.000407191	0.000425285	-0.431839	4.84006e-11	9.13087e-10
REACTOME_PKA_MEDIATED_PHOSPHORYLATION_OF_CREB	-0.1831	0.000401078	0.00041964	-0.098851	0.151487	0.0734279
REACTOME_REGULATION_OF_GENE_EXPRESSION_IN_EARLY_PANCREATIC_PRECURSOR_CELLS	-0.183182	0.000398651	0.000417393	-0.318053	2.28009e-06	7.67613e-06
REACTOME_CDC42_GTPASE_CYCLE	-0.183388	0.00039261	0.000411787	-0.0392481	0.56983	0.212064
REACTOME_CAMK_IV_MEDIATED_PHOSPHORYLATION_OF_CREB	-0.183587	0.000386843	0.000406417	-0.0346857	0.615529	0.22438
REACTOME_SODIUM_COUPLED_PHOSPHATE_COTRANSPORTERS	-0.184464	0.000362355	0.000383413	-0.177611	0.00955855	0.0076954
REACTOME_ACTIVATION_OF_THE_AP_1_FAMILY_OF_TRANSCRIPTION_FACTORS	-0.184936	0.000349775	0.000371468	-0.0212869	0.757973	0.262666
REACTOME_RND1_GTPASE_CYCLE	-0.186067	0.000321312	0.000344112	-0.0968283	0.160078	0.0767666
REACTOME_DEATH_RECEPTOR_SIGNALLING	-0.186308	0.000315526	0.000338494	-0.0871877	0.206095	0.0942477
REACTOME_FLT3_SIGNALING_BY_CBL_MUTANTS	-0.186518	0.00031057	0.000333667	0.219913	0.00127034	0.00153214
REACTOME_RUNX1_REGULATES_EXPRESSION_OF_COMPONENTS_OF_TIGHT_JUNCTIONS	-0.187184	0.000295306	0.000318711	0.00478282	0.944808	0.307502
REACTOME_ION_TRANSPORT_BY_P_TYPE_ATPASES	-0.187944	0.000278746	0.000302594	0.0604839	0.380891	0.15578
REACTOME_VEGFR2_MEDIATED_CELL_PROLIFERATION	-0.189405	0.000249343	0.000274649	0.041505	0.547834	0.206038
REACTOME_ACTIVATION_OF_ANTERIOR_HOX_GENES_IN_HINDBRAIN_DEVELOPMENT_DURING_EARLY_EMBRYOGENESIS	-0.190189	0.000234789	0.000260654	0.0266925	0.699186	0.247333
REACTOME_RHOA_GTPASE_CYCLE	-0.190446	0.000230182	0.000256178	-0.0387191	0.575046	0.213474
REACTOME_CTLA4_INHIBITORY_SIGNALING	-0.190684	0.000226012	0.000252107	0.112805	0.101425	0.0531905
REACTOME_FRS_MEDIATED_FGFR1_SIGNALING	-0.190707	0.000225607	0.00025171	-0.123478	0.0727958	0.0404582
REACTOME_RHOJ_GTPASE_CYCLE	-0.191218	0.000216883	0.000243131	-0.0220444	0.749641	0.260531
REACTOME_MECP2_REGULATES_TRANSCRIPTION_FACTORS	-0.191275	0.000215936	0.000242194	0.195611	0.00425023	0.00400367
REACTOME_TRAFFICKING_OF_AMPA_RECEPTORS	-0.192082	0.000202837	0.000229143	-0.0879088	0.202354	0.0928874
REACTOME_NOTCH3_INTRACELLULAR_DOMAIN_REGULATES_TRANSCRIPTION	-0.192097	0.000202611	0.000228916	-0.0109227	0.874377	0.291255
REACTOME_VXPX_CARGO_TARGETING_TO_CILIUM	-0.19227	0.000199897	0.000226188	-0.251209	0.000219487	0.000353288
REACTOME_SHC1_EVENTS_IN_ERBB2_SIGNALING	-0.192308	0.000199318	0.000225604	-0.110883	0.107418	0.0557069
REACTOME_MET_ACTIVATES_RAP1_AND_RAC1	-0.192474	0.000196767	0.000223031	-0.0773904	0.26193	0.114853
REACTOME_MET_ACTIVATES_RAS_SIGNALING	-0.192509	0.000196232	0.000222491	-0.204749	0.00274113	0.00281787
REACTOME_N_GLYCAN_TRIMMING_AND_ELONGATION_IN_THE_CIS_GOLGI	-0.192901	0.000190327	0.000216502	-0.357292	8.83887e-08	5.15917e-07
REACTOME_THE_PHOTOTRANSDUCTION_CASCADE	-0.193887	0.000176224	0.000202038	-0.161832	0.0183762	0.0130665
REACTOME_SYNTHESIS_OF_VERY_LONG_CHAIN_FATTY_ACYL_COAS	-0.193954	0.000175292	0.000201075	-0.232085	0.000659584	0.00089125
REACTOME_SLC_TRANSPORTER_DISORDERS	-0.194142	0.000172729	0.000198419	-0.319784	1.9941e-06	6.85236e-06
REACTOME_SPRY_REGULATION_OF_FGF_SIGNALING	-0.195083	0.000160414	0.000185552	0.139802	0.0420011	0.0258598
REACTOME_LONG_TERM_POTENTIATION	-0.195891	0.000150514	0.000175077	0.1577	0.0216213	0.0149558
REACTOME_SIGNALING_BY_FGFR2	-0.195964	0.000149638	0.000174145	-0.0268827	0.697148	0.24679
REACTOME_NEGATIVE_REGULATION_OF_FGFR1_SIGNALING	-0.196163	0.000147299	0.000171651	0.0489195	0.47864	0.186222
REACTOME_PRE_NOTCH_PROCESSING_IN_THE_ENDOPLASMIC_RETICULUM	-0.197058	0.000137207	0.000160886	-0.164227	0.016697	0.0120649
REACTOME_SIGNALING_BY_PDGFRA_TRANSMEMBRANE_JUXTAMEMBRANE_AND_KINASE_DOMAIN_MUTANTS	-0.197276	0.000134842	0.000158452	-0.102017	0.138748	0.0684793
REACTOME_TRANSPORT_OF_BILE_SALTS_AND_ORGANIC_ACIDS_METAL_IONS_AND_AMINE_COMPOUNDS	-0.198479	0.000122493	0.000145574	-0.330479	8.54847e-07	3.36704e-06
REACTOME_METAL_ION_SLC_TRANSPORTERS	-0.198526	0.000122035	0.000145091	-0.261378	0.000117939	0.000213137
REACTOME_FRS_MEDIATED_FGFR2_SIGNALING	-0.198677	0.000120569	0.000143541	-0.015545	0.821969	0.278663
REACTOME_RHOU_GTPASE_CYCLE	-0.198958	0.000117877	0.000140685	-0.0802651	0.244567	0.108468
REACTOME_DISASSEMBLY_OF_THE_DESTRUCTION_COMPLEX_AND_RECRUITMENT_OF_AXIN_TO_THE_MEMBRANE	-0.199074	0.000116786	0.000139523	-0.174593	0.0108753	0.00855931
REACTOME_EGR2_AND_SOX10_MEDIATED_INITIATION_OF_SCHWANN_CELL_MYELINATION	-0.199253	0.00011512	0.000137745	-0.0526009	0.446131	0.176432
REACTOME_SIGNALING_BY_NTRK3_TRKC	-0.19933	0.000114416	0.000136991	-0.0685294	0.320675	0.135521
REACTOME_SIGNALING_BY_KIT_IN_DISEASE	-0.200197	0.000106689	0.000128659	0.0504976	0.464549	0.182018
REACTOME_NEGATIVE_REGULATION_OF_MET_ACTIVITY	-0.201128	9.8946e-05	0.000120189	0.0620142	0.368937	0.151841
REACTOME_INLA_MEDIATED_ENTRY_OF_LISTERIA_MONOCYTOGENES_INTO_HOST_CELLS	-0.20159	9.53106e-05	0.00011617	-0.0188662	0.78478	0.269452
REACTOME_FOXO_MEDIATED_TRANSCRIPTION_OF_CELL_DEATH_GENES	-0.203069	8.44755e-05	0.000104025	-0.233859	0.000597744	0.000822293
REACTOME_SIGNALING_BY_LEPTIN	-0.203354	8.25276e-05	0.000101815	-0.321181	1.78846e-06	6.23864e-06
REACTOME_REGULATION_OF_BACH1_ACTIVITY	-0.203581	8.10024e-05	0.000100079	-0.200662	0.0033428	0.00329136
REACTOME_ONCOGENIC_MAPK_SIGNALING	-0.203646	8.05708e-05	9.95871e-05	0.0410982	0.551768	0.207125
REACTOME_DISEASES_OF_SIGNAL_TRANSDUCTION_BY_GROWTH_FACTOR_RECEPTORS_AND_SECOND_MESSENGERS	-0.205303	7.02923e-05	8.77442e-05	-0.0989757	0.150969	0.0732302
REACTOME_SIGNALING_BY_FLT3_ITD_AND_TKD_MUTANTS	-0.205545	6.88941e-05	8.61149e-05	-0.127937	0.0629666	0.0360554
REACTOME_NEGATIVE_REGULATION_OF_FGFR3_SIGNALING	-0.206756	6.23023e-05	7.83746e-05	0.0321346	0.641759	0.231726
REACTOME_SIGNALING_BY_FGFR	-0.207047	6.08122e-05	7.66508e-05	-0.0637755	0.355467	0.147344
REACTOME_SYNTHESIS_OF_PE	-0.207133	6.03786e-05	7.61707e-05	-0.227996	0.000825204	0.0010749
REACTOME_ZINC_EFFLUX_AND_COMPARTMENTALIZATION_BY_THE_SLC30_FAMILY	-0.207503	5.85421e-05	7.41278e-05	-0.260389	0.00012542	0.000224338
REACTOME_RAS_ACTIVATION_UPON_CA2_INFLUX_THROUGH_NMDA_RECEPTOR	-0.20802	5.60623e-05	7.13452e-05	-0.0477728	0.489022	0.189282
REACTOME_NEGATIVE_REGULATION_OF_FGFR2_SIGNALING	-0.208105	5.56652e-05	7.08969e-05	0.0741265	0.282646	0.122286
REACTOME_TRANSCRIPTIONAL_ACTIVITY_OF_SMAD2_SMAD3_SMAD4_HETEROTRIMER	-0.208289	5.48129e-05	6.99325e-05	-0.0860567	0.212063	0.0963966
REACTOME_TRAF6_MEDIATED_INDUCTION_OF_TAK1_COMPLEX_WITHIN_TLR4_COMPLEX	-0.208846	5.23057e-05	6.70819e-05	-0.169045	0.0137186	0.0102987
REACTOME_PHYSIOLOGICAL_FACTORS	-0.208979	5.17216e-05	6.64261e-05	-0.271343	6.25942e-05	0.000125648
REACTOME_INTRA_GOLGI_TRAFFIC	-0.209342	5.01648e-05	6.46692e-05	-0.389198	4.45775e-09	4.17676e-08
REACTOME_RHOBTB1_GTPASE_CYCLE	-0.209583	4.91559e-05	6.35235e-05	-0.219089	0.00132635	0.001587
REACTOME_RUNX2_REGULATES_BONE_DEVELOPMENT	-0.209872	4.79724e-05	6.21724e-05	-0.0804647	0.243392	0.108039
REACTOME_SIGNALING_BY_SCF_KIT	-0.210103	4.70417e-05	6.11044e-05	0.108476	0.115313	0.0589384
REACTOME_SHC_MEDIATED_CASCADE_FGFR4	-0.210124	4.69595e-05	6.10098e-05	-0.0919246	0.182416	0.0854599
REACTOME_SARS_COV_1_GENOME_REPLICATION_AND_TRANSCRIPTION	-0.210353	4.60602e-05	5.99729e-05	-0.0914019	0.184926	0.0864117
REACTOME_DAG_AND_IP3_SIGNALING	-0.21172	4.10087e-05	5.41033e-05	-0.136581	0.0470093	0.028335
REACTOME_SIGNALING_BY_FGFR_IN_DISEASE	-0.211839	4.05926e-05	5.3618e-05	-0.149919	0.0290875	0.0191246
REACTOME_INSULIN_PROCESSING	-0.213831	3.42258e-05	4.60759e-05	-0.207198	0.00242947	0.00256842
REACTOME_CYTOCHROME_C_MEDIATED_APOPTOTIC_RESPONSE	-0.214891	3.12338e-05	4.25874e-05	0.0376442	0.585712	0.216337
REACTOME_G_PROTEIN_MEDIATED_EVENTS	-0.214906	3.11932e-05	4.25403e-05	-0.146235	0.033331	0.0213616
REACTOME_ERYTHROPOIETIN_ACTIVATES_STAT5	-0.21515	3.05429e-05	4.1783e-05	-0.0368564	0.593587	0.218432
REACTOME_RHOF_GTPASE_CYCLE	-0.215257	3.02602e-05	4.14523e-05	-0.104276	0.130171	0.0650473
REACTOME_POU5F1_OCT4_SOX2_NANOG_ACTIVATE_GENES_RELATED_TO_PROLIFERATION	-0.215296	3.01568e-05	4.13313e-05	-0.308947	4.55298e-06	1.35833e-05
REACTOME_NRAGE_SIGNALS_DEATH_THROUGH_JNK	-0.215487	2.96628e-05	4.07506e-05	-0.085769	0.213601	0.0969463
REACTOME_TRANSCRIPTIONAL_REGULATION_OF_PLURIPOTENT_STEM_CELLS	-0.216775	2.65192e-05	3.69909e-05	-0.147786	0.0314846	0.0203924
REACTOME_ACTIVATION_OF_RAC1	-0.217182	2.55933e-05	3.58615e-05	0.0157496	0.819665	0.278099
REACTOME_RHO_GTPASE_CYCLE	-0.217789	2.42703e-05	3.42317e-05	-0.00875895	0.899114	0.297048
REACTOME_NEGATIVE_REGULATION_OF_NMDA_RECEPTOR_MEDIATED_NEURONAL_TRANSMISSION	-0.217873	2.40915e-05	3.40116e-05	-0.00931186	0.892783	0.295574
REACTOME_RUNX1_INTERACTS_WITH_CO_FACTORS_WHOSE_PRECISE_EFFECT_ON_RUNX1_TARGETS_IS_NOT_KNOWN	-0.218051	2.37181e-05	3.35506e-05	-0.0340629	0.62189	0.226174
REACTOME_REGULATION_OF_SIGNALING_BY_NODAL	-0.218457	2.28868e-05	3.25177e-05	-0.108883	0.113948	0.0583862
REACTOME_FOXO_MEDIATED_TRANSCRIPTION	-0.218929	2.19555e-05	3.13497e-05	-0.309781	4.27767e-06	1.28851e-05
REACTOME_NR1H2_NR1H3_REGULATE_GENE_EXPRESSION_LINKED_TO_LIPOGENESIS	-0.219442	2.09861e-05	3.01215e-05	-0.258995	0.000136732	0.000240846
REACTOME_MISCELLANEOUS_TRANSPORT_AND_BINDING_EVENTS	-0.221257	1.78663e-05	2.6104e-05	-0.139556	0.0423675	0.0260445
REACTOME_SUMOYLATION	-0.221969	1.67674e-05	2.47106e-05	-0.182343	0.00777666	0.00647975
REACTOME_DOWNSTREAM_SIGNAL_TRANSDUCTION	-0.222153	1.64937e-05	2.43598e-05	-0.00469906	0.945773	0.30772
REACTOME_RAS_SIGNALING_DOWNSTREAM_OF_NF1_LOSS_OF_FUNCTION_VARIANTS	-0.222181	1.64536e-05	2.43082e-05	0.0203271	0.768568	0.265363
REACTOME_FRS_MEDIATED_FGFR3_SIGNALING	-0.222491	1.6003e-05	2.3727e-05	-0.128404	0.0620041	0.0356099
REACTOME_MET_ACTIVATES_PTPN11	-0.222729	1.56652e-05	2.32885e-05	-0.0814257	0.23779	0.10598
REACTOME_FLT3_SIGNALING	-0.223157	1.50763e-05	2.25185e-05	-0.0550216	0.425454	0.170036
REACTOME_CA_DEPENDENT_EVENTS	-0.223294	1.4892e-05	2.2276e-05	-0.0655098	0.34251	0.142961
REACTOME_CREB1_PHOSPHORYLATION_THROUGH_NMDA_RECEPTOR_MEDIATED_ACTIVATION_OF_RAS_SIGNALING	-0.2233	1.48841e-05	2.22656e-05	-0.0562735	0.414982	0.166745
REACTOME_RUNX2_REGULATES_OSTEOBLAST_DIFFERENTIATION	-0.22367	1.43967e-05	2.16208e-05	-0.0439629	0.524364	0.199467
REACTOME_ACTIVATED_NTRK2_SIGNALS_THROUGH_FRS2_AND_FRS3	-0.226578	1.10634e-05	1.70875e-05	-0.0948207	0.168961	0.0802724
REACTOME_NEGATIVE_REGULATION_OF_THE_PI3K_AKT_NETWORK	-0.226803	1.08391e-05	1.67933e-05	-0.0268726	0.697256	0.246818
REACTOME_PI3K_EVENTS_IN_ERBB2_SIGNALING	-0.227012	1.06341e-05	1.65229e-05	-0.312694	3.43504e-06	1.07171e-05
REACTOME_INTESTINAL_ABSORPTION	-0.227466	1.02021e-05	1.59478e-05	-0.0862967	0.210787	0.0959392
REACTOME_REACTIONS_SPECIFIC_TO_THE_COMPLEX_N_GLYCAN_SYNTHESIS_PATHWAY	-0.227798	9.89637e-06	1.55437e-05	-0.248554	0.000257046	0.000403051
REACTOME_RHOBTB2_GTPASE_CYCLE	-0.228138	9.59297e-06	1.51493e-05	0.0483502	0.483779	0.187741
REACTOME_RND2_GTPASE_CYCLE	-0.228317	9.43657e-06	1.49444e-05	-0.14773	0.031549	0.020426
REACTOME_TFAP2_AP_2_FAMILY_REGULATES_TRANSCRIPTION_OF_GROWTH_FACTORS_AND_THEIR_RECEPTORS	-0.228392	9.37162e-06	1.48589e-05	-0.269263	7.15903e-05	0.000140362
REACTOME_NUCLEAR_RECEPTOR_TRANSCRIPTION_PATHWAY	-0.228888	8.95348e-06	1.43039e-05	-0.44927	6.29919e-12	1.78771e-10
REACTOME_DCC_MEDIATED_ATTRACTIVE_SIGNALING	-0.229074	8.8013e-06	1.40998e-05	-0.21453	0.00167916	0.00191806
REACTOME_FGFRL1_MODULATION_OF_FGFR1_SIGNALING	-0.229213	8.68974e-06	1.39495e-05	-0.174879	0.0107444	0.00847511
REACTOME_MAPK3_ERK1_ACTIVATION	-0.229301	8.61959e-06	1.38546e-05	-0.161457	0.0186523	0.0132307
REACTOME_PHOSPHOLIPASE_C_MEDIATED_CASCADE_FGFR4	-0.231024	7.34839e-06	1.20953e-05	-0.0662819	0.336839	0.141046
REACTOME_SIGNALING_BY_INSULIN_RECEPTOR	-0.231926	6.75635e-06	1.12568e-05	-0.2073	0.00241722	0.00255833
REACTOME_NR1H2_NR1H3_REGULATE_GENE_EXPRESSION_TO_CONTROL_BILE_ACID_HOMEOSTASIS	-0.232165	6.60715e-06	1.10464e-05	-0.239766	0.000428428	0.00062324
REACTOME_DEACTIVATION_OF_THE_BETA_CATENIN_TRANSACTIVATING_COMPLEX	-0.232982	6.12118e-06	1.03508e-05	-0.0355679	0.606568	0.221851
REACTOME_REGULATION_OF_TP53_EXPRESSION_AND_DEGRADATION	-0.233881	5.62549e-06	9.62466e-06	-0.0881708	0.201007	0.0923951
REACTOME_SHC_RELATED_EVENTS_TRIGGERED_BY_IGF1R	-0.234501	5.30647e-06	9.14824e-06	-0.126746	0.0654796	0.0372063
REACTOME_PEXOPHAGY	-0.234551	5.28136e-06	9.11042e-06	-0.334875	5.97837e-07	2.50567e-06
REACTOME_AMPK_INHIBITS_CHREBP_TRANSCRIPTIONAL_ACTIVATION_ACTIVITY	-0.234613	5.25053e-06	9.06394e-06	-0.412737	3.97235e-10	4.82941e-09
REACTOME_ONCOGENE_INDUCED_SENESCENCE	-0.234697	5.20922e-06	9.00156e-06	-0.00256238	0.970415	0.313226
REACTOME_SIGNALING_BY_CTNNB1_PHOSPHO_SITE_MUTANTS	-0.235892	4.6521e-06	8.14786e-06	-0.267104	8.22051e-05	0.000157137
REACTOME_RND3_GTPASE_CYCLE	-0.237028	4.17577e-06	7.39937e-06	-0.129338	0.0601143	0.0347274
REACTOME_JNK_C_JUN_KINASES_PHOSPHORYLATION_AND_ACTIVATION_MEDIATED_BY_ACTIVATED_HUMAN_TAK1	-0.237807	3.87623e-06	6.92433e-06	-0.036862	0.59353	0.218416
REACTOME_YAP1_AND_WWTR1_TAZ_STIMULATED_GENE_EXPRESSION	-0.239149	3.40772e-06	6.17546e-06	-0.10655	0.121955	0.0616805
REACTOME_CLEC7A_DECTIN_1_INDUCES_NFAT_ACTIVATION	-0.239656	3.24532e-06	5.91823e-06	-0.310585	4.02719e-06	1.22381e-05
REACTOME_SIGNALING_BY_ERBB2	-0.240628	2.95432e-06	5.44935e-06	-0.168391	0.0140939	0.0105176
REACTOME_RET_SIGNALING	-0.241672	2.66988e-06	5.00105e-06	-0.100422	0.145061	0.0709538
REACTOME_G_ALPHA_12_13_SIGNALLING_EVENTS	-0.242308	2.50932e-06	4.74179e-06	-0.140539	0.0409206	0.0253118
REACTOME_ESTROGEN_DEPENDENT_NUCLEAR_EVENTS_DOWNSTREAM_OF_ESR_MEMBRANE_SIGNALING	-0.242415	2.48345e-06	4.6996e-06	-0.178171	0.00933042	0.00754169
REACTOME_CONSTITUTIVE_SIGNALING_BY_ABERRANT_PI3K_IN_CANCER	-0.243393	2.25683e-06	4.32534e-06	-0.0090417	0.895875	0.296295
REACTOME_MIRO_GTPASE_CYCLE	-0.243675	2.19545e-06	4.22497e-06	-0.12952	0.0597516	0.0345569
REACTOME_NR1H2_NR1H3_REGULATE_GENE_EXPRESSION_LINKED_TO_GLUCONEOGENESIS	-0.244564	2.01175e-06	3.91961e-06	-0.43928	2.05577e-11	4.40811e-10
REACTOME_ADHERENS_JUNCTIONS_INTERACTIONS	-0.245138	1.90099e-06	3.73184e-06	-0.11629	0.0912336	0.048778
REACTOME_INOSITOL_PHOSPHATE_METABOLISM	-0.246019	1.74245e-06	3.45948e-06	0.205363	0.00265976	0.00275408
REACTOME_SIGNALING_BY_BMP	-0.246069	1.73383e-06	3.4445e-06	-0.192332	0.00495232	0.00451576
REACTOME_TYSND1_CLEAVES_PEROXISOMAL_PROTEINS	-0.246376	1.68196e-06	3.35391e-06	-0.34274	3.10953e-07	1.44187e-06
REACTOME_HDL_ASSEMBLY	-0.246601	1.64483e-06	3.28867e-06	-0.222041	0.00113565	0.00139751
REACTOME_SIGNALING_BY_LRP5_MUTANTS	-0.247482	1.3928e-06	2.83636e-06	-0.0432916	0.530723	0.201262
REACTOME_TICAM1_TRAF6_DEPENDENT_INDUCTION_OF_TAK1_COMPLEX	-0.247858	1.4513e-06	2.94283e-06	-0.361166	6.25575e-08	3.83885e-07
REACTOME_NOTCH_HLH_TRANSCRIPTION_PATHWAY	-0.248791	1.32209e-06	2.70643e-06	-0.10702	0.120307	0.0610003
REACTOME_GAB1_SIGNALOSOME	-0.249993	1.17164e-06	2.42769e-06	-0.0581394	0.399659	0.161864
REACTOME_MEIOTIC_SYNAPSIS	-0.250463	1.11749e-06	2.32568e-06	-0.13218	0.0546529	0.0321178
REACTOME_FORMATION_OF_APOPTOSOME	-0.250545	1.1083e-06	2.30829e-06	0.0306623	0.657104	0.235959
REACTOME_RHOC_GTPASE_CYCLE	-0.251951	9.61246e-07	2.0288e-06	-0.175131	0.0106296	0.00840101
REACTOME_ESR_MEDIATED_SIGNALING	-0.252297	9.28012e-07	1.96617e-06	-0.0867715	0.208277	0.0950365
REACTOME_RHOV_GTPASE_CYCLE	-0.25262	8.98027e-07	1.90924e-06	-0.145947	0.0336828	0.0215448
REACTOME_EGFR_DOWNREGULATION	-0.25297	8.66563e-07	1.84908e-06	-0.0911009	0.186383	0.086962
REACTOME_DOWNSTREAM_SIGNALING_OF_ACTIVATED_FGFR1	-0.253824	7.942e-07	1.70903e-06	-0.273278	5.51885e-05	0.000112998
REACTOME_SIGNALING_BY_EGFR_IN_CANCER	-0.256653	5.93698e-07	1.3083e-06	-0.182444	0.00774238	0.00645712
REACTOME_ROBO_RECEPTORS_BIND_AKAP5	-0.256873	5.80319e-07	1.28216e-06	-0.351619	1.45421e-07	7.73573e-07
REACTOME_LISTERIA_MONOCYTOGENES_ENTRY_INTO_HOST_CELLS	-0.257164	5.63044e-07	1.24821e-06	0.0555802	0.420763	0.168566
REACTOME_SUMOYLATION_OF_TRANSCRIPTION_COFACTORS	-0.257981	5.1726e-07	1.15711e-06	-0.254151	0.000183865	0.000305889
REACTOME_REGULATION_OF_GENE_EXPRESSION_BY_HYPOXIA_INDUCIBLE_FACTOR	-0.258136	5.08978e-07	1.14045e-06	0.00534517	0.938331	0.306039
REACTOME_MET_ACTIVATES_PI3K_AKT_SIGNALING	-0.261147	3.7133e-07	8.55385e-07	-0.304238	6.45314e-06	1.80604e-05
REACTOME_MITOCHONDRIAL_BIOGENESIS	-0.263123	3.01301e-07	7.05083e-07	-0.352793	1.31289e-07	7.13771e-07
REACTOME_MYOGENESIS	-0.263611	2.86052e-07	6.73537e-07	-0.0769325	0.264771	0.115884
REACTOME_UNBLOCKING_OF_NMDA_RECEPTORS_GLUTAMATE_BINDING_AND_ACTIVATION	-0.263698	2.83432e-07	6.68076e-07	-0.0644657	0.350274	0.145593
REACTOME_REGULATION_OF_PTEN_LOCALIZATION	-0.264182	2.69184e-07	6.38181e-07	-0.392811	3.11323e-09	3.09556e-08
REACTOME_SIGNALING_BY_NTRK2_TRKB	-0.264774	2.52677e-07	6.03204e-07	-0.111026	0.106965	0.0555185
REACTOME_SIGNALING_BY_HIPPO	-0.265229	2.40684e-07	5.79403e-07	-0.243696	0.000341715	0.000512796
REACTOME_CONSTITUTIVE_SIGNALING_BY_OVEREXPRESSED_ERBB2	-0.266297	2.14608e-07	5.26246e-07	-0.00592578	0.931648	0.304523
REACTOME_SYNTHESIS_OF_IP2_IP_AND_INS_IN_THE_CYTOSOL	-0.266536	2.09159e-07	5.14889e-07	0.0992654	0.149771	0.0727716
REACTOME_APOPTOTIC_CLEAVAGE_OF_CELLULAR_PROTEINS	-0.266549	2.08869e-07	5.1428e-07	-0.242625	0.000363577	0.000541066
REACTOME_APOPTOTIC_EXECUTION_PHASE	-0.26678	2.03746e-07	5.03517e-07	-0.223476	0.00105229	0.00131444
REACTOME_NEGATIVE_REGULATION_OF_FGFR4_SIGNALING	-0.267497	1.88568e-07	4.71153e-07	-0.0106878	0.877057	0.291888
REACTOME_SUMOYLATION_OF_INTRACELLULAR_RECEPTORS	-0.268372	1.71534e-07	4.33969e-07	-0.510617	1.78198e-15	2.79575e-13
REACTOME_SYNTHESIS_OF_PIPS_AT_THE_ER_MEMBRANE	-0.269061	1.59178e-07	4.06407e-07	-0.0685697	0.32039	0.135422
REACTOME_FORMATION_OF_THE_BETA_CATENIN_TCF_TRANSACTIVATING_COMPLEX	-0.269534	1.51179e-07	3.88294e-07	-0.136074	0.0478424	0.0287367
REACTOME_RHOB_GTPASE_CYCLE	-0.270945	1.29594e-07	3.3841e-07	-0.11541	0.0937241	0.049872
REACTOME_FRS_MEDIATED_FGFR4_SIGNALING	-0.272127	1.13816e-07	3.01143e-07	-0.132419	0.0542124	0.0319034
REACTOME_SIGNALING_BY_PDGFR_IN_DISEASE	-0.272968	1.03739e-07	2.77318e-07	-0.20395	0.00285041	0.0029021
REACTOME_RUNX3_REGULATES_NOTCH_SIGNALING	-0.273843	9.41698e-08	2.54756e-07	-0.170002	0.0131862	0.00998531
REACTOME_PI3K_AKT_SIGNALING_IN_CANCER	-0.274308	8.94417e-08	2.43407e-07	-0.103966	0.131323	0.0655128
REACTOME_PROLACTIN_RECEPTOR_SIGNALING	-0.274326	8.92622e-08	2.42975e-07	-0.289417	1.86024e-05	4.48086e-05
REACTOME_FOXO_MEDIATED_TRANSCRIPTION_OF_OXIDATIVE_STRESS_METABOLIC_AND_NEURONAL_GENES	-0.27454	8.71632e-08	2.37913e-07	-0.386764	5.66334e-09	5.04538e-08
REACTOME_TIE2_SIGNALING	-0.274553	8.70382e-08	2.3761e-07	-0.120313	0.0805021	0.0439421
REACTOME_HDMS_DEMETHYLATE_HISTONES	-0.275279	8.0284e-08	2.21124e-07	-0.324837	1.34185e-06	4.86141e-06
REACTOME_FLT3_SIGNALING_IN_DISEASE	-0.275889	7.50072e-08	2.08038e-07	-0.22418	0.00101353	0.00127496
REACTOME_SIGNALING_BY_MEMBRANE_TETHERED_FUSIONS_OF_PDGFRA_OR_PDGFRB	-0.276599	6.92815e-08	1.9363e-07	-0.305498	5.88166e-06	1.67733e-05
REACTOME_NOTCH4_INTRACELLULAR_DOMAIN_REGULATES_TRANSCRIPTION	-0.2768	6.77432e-08	1.89722e-07	-0.257629	0.000148729	0.000257812
REACTOME_SIGNALING_BY_FLT3_FUSION_PROTEINS	-0.279436	5.03395e-08	1.45131e-07	-0.284686	2.5765e-05	5.93345e-05
REACTOME_SIGNALING_BY_FGFR1	-0.279671	4.90188e-08	1.41891e-07	-0.122347	0.0754777	0.0416149
REACTOME_APOPTOTIC_CLEAVAGE_OF_CELL_ADHESION_PROTEINS	-0.279902	4.77506e-08	1.38756e-07	-0.316856	2.50049e-06	8.28853e-06
REACTOME_BMAL1_CLOCK_NPAS2_ACTIVATES_CIRCADIAN_GENE_EXPRESSION	-0.281215	4.11306e-08	1.22046e-07	-0.407217	7.1233e-10	8.06917e-09
REACTOME_SYNTHESIS_OF_PIPS_AT_THE_PLASMA_MEMBRANE	-0.282335	3.61916e-08	1.0942e-07	-0.188163	0.00599428	0.00525202
REACTOME_CHROMATIN_MODIFYING_ENZYMES	-0.282817	3.42464e-08	1.04315e-07	-0.257561	0.000149346	0.000258669
REACTOME_PI_3K_CASCADE_FGFR1	-0.283228	3.26676e-08	1.00115e-07	-0.316041	2.66177e-06	8.72481e-06
REACTOME_REGULATION_OF_GENE_EXPRESSION_IN_LATE_STAGE_BRANCHING_MORPHOGENESIS_PANCREATIC_BUD_PRECURSOR_CELLS	-0.284001	2.98903e-08	9.26013e-08	-0.385968	6.12192e-09	5.35376e-08
REACTOME_STAT5_ACTIVATION	-0.284588	2.79315e-08	8.72026e-08	0.0187717	0.785831	0.269716
REACTOME_INTEGRATION_OF_ENERGY_METABOLISM	-0.285352	2.55722e-08	8.05881e-08	-0.235794	0.000536464	0.000752798
REACTOME_NOTCH2_INTRACELLULAR_DOMAIN_REGULATES_TRANSCRIPTION	-0.286046	2.35947e-08	7.49473e-08	-0.148917	0.0301937	0.0197144
REACTOME_ABACAVIR_METABOLISM	-0.286451	2.25111e-08	7.1818e-08	-0.447986	7.34991e-12	1.96887e-10
REACTOME_ALPHA_PROTEIN_KINASE_1_SIGNALING_PATHWAY	-0.28671	2.18424e-08	6.98735e-08	-0.296456	1.13331e-05	2.93967e-05
REACTOME_RHOBTB_GTPASE_CYCLE	-0.290681	1.37099e-08	4.53701e-08	-0.204047	0.00283695	0.00289181
REACTOME_SIGNALING_BY_FGFR4_IN_DISEASE	-0.29182	1.19809e-08	4.02618e-08	-0.288939	1.92299e-05	4.61165e-05
REACTOME_PROLONGED_ERK_ACTIVATION_EVENTS	-0.292074	1.16253e-08	3.92168e-08	-0.100237	0.145805	0.0712426
REACTOME_SYNTHESIS_OF_PIPS_AT_THE_GOLGI_MEMBRANE	-0.29245	1.1117e-08	3.77087e-08	-0.362766	5.41647e-08	3.38613e-07
REACTOME_MITOTIC_TELOPHASE_CYTOKINESIS	-0.293519	9.78694e-09	3.36834e-08	-0.122275	0.0756521	0.0416895
REACTOME_PHOSPHOLIPID_METABOLISM	-0.294396	8.81209e-09	3.06573e-08	-0.0813174	0.238417	0.106211
REACTOME_REGULATION_OF_RUNX1_EXPRESSION_AND_ACTIVITY	-0.294894	8.3013e-09	2.91204e-08	-0.000302272	0.996509	0.318962
REACTOME_DOWNREGULATION_OF_SMAD2_3_SMAD4_TRANSCRIPTIONAL_ACTIVITY	-0.295188	8.01334e-09	2.82742e-08	-0.249903	0.000237269	0.000376674
REACTOME_REGULATION_OF_LIPID_METABOLISM_BY_PPARALPHA	-0.295416	7.79719e-09	2.76326e-08	-0.46814	6.05646e-13	2.78286e-11
REACTOME_CONSTITUTIVE_SIGNALING_BY_LIGAND_RESPONSIVE_EGFR_CANCER_VARIANTS	-0.295466	7.74995e-09	2.74957e-08	-0.340406	3.78215e-07	1.70536e-06
REACTOME_SIGNALING_BY_EGFR	-0.297071	6.3858e-09	2.34303e-08	-0.0767739	0.265761	0.116242
REACTOME_PI_3K_CASCADE_FGFR2	-0.297291	6.21819e-09	2.29245e-08	-0.207198	0.00242955	0.00256849
REACTOME_RUNX3_REGULATES_BCL2L11_BIM_TRANSCRIPTION	-0.297337	6.18325e-09	2.28185e-08	-0.122626	0.0748089	0.0413281
REACTOME_HATS_ACETYLATE_HISTONES	-0.299445	4.78556e-09	1.83952e-08	-0.279587	3.63665e-05	7.95499e-05
REACTOME_REGULATION_OF_TP53_ACTIVITY_THROUGH_METHYLATION	-0.300052	4.44301e-09	1.72545e-08	-0.27689	4.3518e-05	9.25272e-05
REACTOME_ACTIVATION_OF_GENE_EXPRESSION_BY_SREBF_SREBP	-0.30169	3.63403e-09	1.44647e-08	-0.277767	4.10593e-05	8.81485e-05
REACTOME_ERYTHROPOIETIN_ACTIVATES_PHOSPHOLIPASE_C_GAMMA_PLCG	-0.302196	3.4145e-09	1.36835e-08	-0.145329	0.034451	0.0219422
REACTOME_SMALL_INTERFERING_RNA_SIRNA_BIOGENESIS	-0.304063	2.71014e-09	1.11763e-08	0.0370125	0.592022	0.218016
REACTOME_ERYTHROPOIETIN_ACTIVATES_RAS	-0.30448	2.57308e-09	1.06717e-08	0.0172175	0.803185	0.27404
REACTOME_MAPK1_ERK2_ACTIVATION	-0.305901	2.15535e-09	9.24759e-09	-0.352817	1.31015e-07	7.12593e-07
REACTOME_SIGNALING_BY_FGFR3	-0.306155	2.088e-09	9.01051e-09	-0.127183	0.0645485	0.0367819
REACTOME_TRANSCRIPTIONAL_REGULATION_OF_WHITE_ADIPOCYTE_DIFFERENTIATION	-0.306715	1.94654e-09	8.50351e-09	-0.264102	9.94289e-05	0.000184737
REACTOME_SIGNALING_BY_ERBB4	-0.306801	1.92548e-09	8.42697e-09	-0.224318	0.00100606	0.00126728
REACTOME_CONSTITUTIVE_SIGNALING_BY_EGFRVIII	-0.307307	1.80691e-09	7.99069e-09	-0.356975	9.09039e-08	5.28317e-07
REACTOME_CIRCADIAN_CLOCK	-0.308147	1.62578e-09	7.30632e-09	-0.417418	2.40056e-10	3.35315e-09
REACTOME_SIGNALING_BY_NODAL	-0.30995	1.29415e-09	5.99399e-09	-0.134459	0.0505761	0.0301102
REACTOME_RHOT1_GTPASE_CYCLE	-0.312183	9.73654e-10	4.70702e-09	-0.141186	0.0399907	0.024836
REACTOME_DOWNSTREAM_SIGNALING_OF_ACTIVATED_FGFR2	-0.313047	8.71639e-10	4.28257e-09	-0.209969	0.00211594	0.00230317
REACTOME_REGULATION_OF_CHOLESTEROL_BIOSYNTHESIS_BY_SREBP_SREBF	-0.313276	8.46315e-10	4.17505e-09	-0.383399	7.8595e-09	6.5946e-08
REACTOME_ERYTHROPOIETIN_ACTIVATES_PHOSPHOINOSITIDE_3_KINASE_PI3K	-0.313506	8.21681e-10	4.06962e-09	-0.227206	0.000861303	0.00111434
REACTOME_SIGNALING_BY_ERBB2_IN_CANCER	-0.317174	5.11104e-10	2.67576e-09	-0.294505	1.30187e-05	3.29835e-05
REACTOME_IRS_ACTIVATION	-0.319366	3.83639e-10	2.09492e-09	-0.41687	2.54717e-10	3.49079e-09
REACTOME_ESTROGEN_DEPENDENT_GENE_EXPRESSION	-0.319587	3.72649e-10	2.04578e-09	-0.325826	1.24067e-06	4.55889e-06
REACTOME_PKMTS_METHYLATE_HISTONE_LYSINES	-0.319969	3.54386e-10	1.96296e-09	-0.23296	0.000628378	0.000856018
REACTOME_REGULATION_OF_FZD_BY_UBIQUITINATION	-0.320957	3.11074e-10	1.76046e-09	-0.364239	4.74024e-08	3.01608e-07
REACTOME_REGULATION_OF_BETA_CELL_DEVELOPMENT	-0.321838	2.76832e-10	1.59403e-09	-0.415749	2.8751e-10	3.78056e-09
REACTOME_SIGNALING_BY_RNF43_MUTANTS	-0.322669	2.47925e-10	1.44895e-09	-0.352336	1.36629e-07	7.36514e-07
REACTOME_ESTABLISHMENT_OF_SISTER_CHROMATID_COHESION	-0.324071	2.05638e-10	1.2287e-09	-0.154932	0.0240615	0.016338
REACTOME_PI3K_AKT_ACTIVATION	-0.327501	1.29626e-10	8.07794e-10	-0.419357	1.94394e-10	2.88843e-09
REACTOME_PI_METABOLISM	-0.328755	1.09343e-10	6.91828e-10	-0.148858	0.0302594	0.0197492
REACTOME_SIGNALING_BY_ERYTHROPOIETIN	-0.329565	9.79073e-11	6.25726e-10	-0.147568	0.0317386	0.0205245
REACTOME_ACTIVATED_NTRK2_SIGNALS_THROUGH_PI3K	-0.330323	8.82775e-11	5.73473e-10	-0.387102	5.47873e-09	4.91795e-08
REACTOME_SIGNALING_BY_FGFR3_FUSIONS_IN_CANCER	-0.330698	8.38551e-11	5.49366e-10	-0.289732	1.81996e-05	4.39786e-05
REACTOME_SIGNALING_BY_ERBB2_ECD_MUTANTS	-0.332534	6.51477e-11	4.42918e-10	-0.390718	3.83515e-09	3.69203e-08
REACTOME_IRAK2_MEDIATED_ACTIVATION_OF_TAK1_COMPLEX	-0.334526	4.94384e-11	3.51973e-10	-0.195329	0.00430678	0.00404617
REACTOME_DOWNREGULATION_OF_ERBB4_SIGNALING	-0.334636	4.86895e-11	3.47779e-10	-0.261568	0.000116548	0.00021103
REACTOME_ARMS_MEDIATED_ACTIVATION	-0.335748	4.16972e-11	3.07254e-10	-0.271386	6.24181e-05	0.000125353
REACTOME_SIGNALING_BY_FGFR4	-0.336469	3.76913e-11	2.82861e-10	-0.147487	0.031833	0.0205735
REACTOME_DOWNSTREAM_SIGNALING_OF_ACTIVATED_FGFR3	-0.336594	3.70416e-11	2.7882e-10	-0.349198	1.79324e-07	9.0778e-07
REACTOME_LRR_FLII_INTERACTING_PROTEIN_1_LRRFIP1_ACTIVATES_TYPE_I_IFN_PRODUCTION	-0.337292	3.35804e-11	2.56875e-10	-0.359036	7.56966e-08	4.52171e-07
REACTOME_PI_3K_CASCADE_FGFR3	-0.340753	2.05793e-11	1.67657e-10	-0.363615	5.0159e-08	3.16426e-07
REACTOME_SOS_MEDIATED_SIGNALLING	-0.3483	6.90333e-12	6.22835e-11	-0.313456	3.24204e-06	1.02232e-05
REACTOME_PI_3K_CASCADE_FGFR4	-0.348854	6.36349e-12	5.82889e-11	-0.330983	8.20754e-07	3.25838e-06
REACTOME_DOWNSTREAM_SIGNALING_OF_ACTIVATED_FGFR4	-0.349907	5.44681e-12	5.12192e-11	-0.327066	1.12411e-06	4.20755e-06
REACTOME_SYNTHESIS_OF_PIPS_AT_THE_LATE_ENDOSOME_MEMBRANE	-0.350648	4.87984e-12	4.66551e-11	-0.252097	0.000208103	0.00033842
REACTOME_PRE_NOTCH_EXPRESSION_AND_PROCESSING	-0.359588	1.25701e-12	1.35667e-11	-0.116498	0.0906509	0.0485205
REACTOME_SIGNALING_BY_NUCLEAR_RECEPTORS	-0.360353	1.11609e-12	1.21842e-11	-0.257959	0.000145738	0.000253633
REACTOME_REGULATION_OF_FOXO_TRANSCRIPTIONAL_ACTIVITY_BY_ACETYLATION	-0.360675	1.06141e-12	1.16425e-11	-0.43547	3.19552e-11	6.31619e-10
REACTOME_CA2_PATHWAY	-0.363157	7.18639e-13	8.12548e-12	-0.216473	0.00151944	0.00177154
REACTOME_SIGNALING_BY_FGFR1_IN_DISEASE	-0.364874	5.4684e-13	6.32122e-12	-0.288257	2.016e-05	4.80596e-05
REACTOME_COHESIN_LOADING_ONTO_CHROMATIN	-0.370431	2.21157e-13	2.79386e-12	-0.330474	8.55195e-07	3.36814e-06
REACTOME_ACTIVATED_NTRK3_SIGNALS_THROUGH_PI3K	-0.370465	2.19917e-13	2.78087e-12	-0.304633	6.26834e-06	1.76495e-05
REACTOME_SIGNALING_BY_WNT_IN_CANCER	-0.371747	1.77518e-13	2.3211e-12	-0.325229	1.30088e-06	4.73995e-06
REACTOME_FGFR1_MUTANT_RECEPTOR_ACTIVATION	-0.376038	8.51854e-14	1.20921e-12	-0.326783	1.14979e-06	4.28336e-06
REACTOME_HEME_SIGNALING	-0.382073	2.85878e-14	4.39688e-13	-0.420424	1.72996e-10	2.64965e-09
REACTOME_ROLE_OF_ABL_IN_ROBO_SLIT_SIGNALING	-0.386929	1.09909e-14	1.93312e-13	-0.247108	0.000279953	0.000433685
REACTOME_TRANSCRIPTIONAL_REGULATION_BY_MECP2	-0.387262	1.02568e-14	1.82095e-13	-0.157337	0.0219284	0.0151294
REACTOME_SIGNALING_BY_CYTOSOLIC_FGFR1_FUSION_MUTANTS	-0.388383	8.08726e-15	1.47679e-13	-0.309409	4.39855e-06	1.31933e-05
REACTOME_TRANSCRIPTIONAL_ACTIVATION_OF_MITOCHONDRIAL_BIOGENESIS	-0.390414	5.1494e-15	9.78148e-14	-0.489909	3.37855e-14	3.00503e-12
REACTOME_RUNX1_REGULATES_GENES_INVOLVED_IN_MEGAKARYOCYTE_DIFFERENTIATION_AND_PLATELET_FUNCTION	-0.394872	1.63432e-15	3.37441e-14	-0.157397	0.0218775	0.0151007
REACTOME_SYNTHESIS_OF_PIPS_AT_THE_EARLY_ENDOSOME_MEMBRANE	-0.398832	3.55006e-16	8.22788e-15	-0.369804	2.84671e-08	1.94663e-07
REACTOME_REGULATION_OF_MECP2_EXPRESSION_AND_ACTIVITY	-0.405352	0	0	-0.307289	5.1516e-06	1.50562e-05
REACTOME_SIGNAL_ATTENUATION	-0.410918	0	0	-0.382068	8.93848e-09	7.35022e-08
REACTOME_IRS_MEDIATED_SIGNALLING	-0.411842	0	0	-0.364161	4.77395e-08	3.03433e-07
REACTOME_INSULIN_RECEPTOR_SIGNALLING_CASCADE	-0.41731	0	0	-0.359057	7.55564e-08	4.51461e-07
REACTOME_NR1H2_AND_NR1H3_MEDIATED_SIGNALING	-0.417327	0	0	-0.417722	2.32248e-10	3.27768e-09
REACTOME_NR1H3_NR1H2_REGULATE_GENE_EXPRESSION_LINKED_TO_CHOLESTEROL_TRANSPORT_AND_EFFLUX	-0.417575	0	0	-0.37028	2.72381e-08	1.8772e-07
REACTOME_RORA_ACTIVATES_GENE_EXPRESSION	-0.420651	0	0	-0.522887	2.83105e-16	9.1058e-14
REACTOME_SIGNALING_BY_TYPE_1_INSULIN_LIKE_GROWTH_FACTOR_1_RECEPTOR_IGF1R	-0.427692	0	0	-0.381518	9.42516e-09	7.68127e-08
REACTOME_FORMATION_OF_ATP_BY_CHEMIOSMOTIC_COUPLING	-0.465437	2.41453e-21	6.19796e-20
REACTOME_COMPETING_ENDOGENOUS_RNAS_CERNAS_REGULATE_PTEN_TRANSLATION	-0.487365	0	0	-0.501819	6.37307e-15	6.83279e-13
REACTOME_REGULATION_OF_PTEN_MRNA_TRANSLATION	-0.528131	0	0	-0.551489	2.87739e-18	1.38823e-15
