# Supplementary material for: ATG101-related signature predicts prognosis and therapeutic option in hepatocellular carcinoma
Source: Sci Rep. 2022 Oct 27;12:18066. doi: 10.1038/s41598-022-22505-5 (PMC9613769; doi:10.1038/s41598-022-22505-5)
Supplement: Supplementary file 3 — Supplementary Table 2. [file 41598_2022_22505_MOESM3_ESM.xlsx]

## Sheet: SIGNOR_node_table
Id	Label	Degree	Betweenness	Expression
983	CDK1	151	205796	1.98205
2781	GNAZ	79	88718.1	1.37084
367	AR	74	101597	-1.97229
2099	ESR1	73	122687	-1.8491
5347	PLK1	69	64773.2	2.27442
1869	E2F1	48	46144.2	1.80528
9212	AURKB	47	24913.4	1.97739
6790	AURKA	45	49618.2	1.10265
10891	PPARGC1A	40	49423.4	-1.20886
1111	CHEK1	40	42317.8	1.28856
672	BRCA1	34	36199.7	1.26865
154	ADRB2	30	37942.4	-1.50309
1029	CDKN2A	29	23543.4	1.07581
2146	EZH2	24	32605	1.38233
2263	FGFR2	23	21257.9	1.48294
993	CDC25A	22	16123.1	1.84083
995	CDC25C	21	14169.2	2.00857
1017	CDK2	20	20276.6	0
1786	DNMT1	20	19880.9	1.07817
2247	FGF2	19	33291.4	-1.02891
7161	TP73	19	29215.7	1.17515
54658	UGT1A1	18	18280.4	-2.09223
7153	TOP2A	17	15084.3	2.3614
147	ADRA1B	17	12455.1	-1.2127
9641	IKBKE	16	21762.5	1.18943
6469	SHH	16	13638	-1.02481
3925	STMN1	15	11196.2	1.29855
3479	IGF1	14	13767	-1.06026
7010	TEK	14	11548.8	-1.1134
7157	TP53	12	33045.4	0
174	AFP	12	11605.1	2.561
472	ATM	12	8550.53	0
8317	CDC7	12	4946.99	1.37794
23236	PLCB1	11	13413.3	1.03624
898	CCNE1	11	3253.36	2.01467
SIGNOR-PF24	AKT	10	32458.7	0
SIGNOR-C13	NfKb-p65/p50	10	16902.3	0
332	BIRC5	10	13302.3	2.25187
5594	MAPK1	10	12530.4	0
8856	NR1I2	10	11270	-1.79877
699	BUB1	10	8519.22	2.1236
7298	TYMS	10	7922.8	1.52125
5603	MAPK13	10	6329.49	1.57213
890	CCNA2	10	3372.6	1.94976
891	CCNB1	10	3260.68	1.90322
207	AKT1	9	29663	0
5595	MAPK3	9	13135.5	0
6696	SPP1	9	7747.19	1.1871
1831	TSC22D3	9	6047.34	-1.23801
5071	PRKN	9	5659.28	-1.04164
7272	TTK	9	4397.82	2.22824
2538	G6PC	9	2450.52	-1.72782
5105	PCK1	9	2450.52	-2.71679
1062	CENPE	9	2264.11	1.94476
SIGNOR-C17	CyclinB/CDK1	9	1253.97	0
10468	FST	8	8722.24	-1.37958
335	APOA1	8	7056.42	-1.13418
4318	MMP9	8	6183.83	1.30402
4751	NEK2	8	4598.45	2.11716
1457	CSNK2A1	8	4570.58	0
2305	FOXM1	8	4549.45	2.16262
8555	CDC14B	8	3583.89	-1.01829
545	ATR	8	2957.57	0
8431	NR0B2	7	16182.8	0
5566	PRKACA	7	13983.9	0
1432	MAPK14	7	9947.4	0
4609	MYC	7	6251.9	0
6659	SOX4	7	5539.41	1.02448
2147	F2	7	5525.5	-1.07041
9232	PTTG1	7	5134.9	1.88653
11200	CHEK2	7	4208.77	0
6997	TDGF1	7	3655.86	-1.1217
5888	RAD51	7	3608.18	1.75124
8648	NCOA1	7	2977.26	0
4085	MAD2L1	7	2451.63	1.51884
SIGNOR-C16	CyclinE/CDK2	7	2433.36	0
1789	DNMT3B	7	1223.44	1.16301
5058	PAK1	6	69942.4	0
2908	NR3C1	6	16377.3	0
5468	PPARG	6	14510.5	0
SIGNOR-PF27	FOXO	6	10337.5	0
2308	FOXO1	6	7653.3	0
25	ABL1	6	6362.98	0
6241	RRM2	6	5322.2	1.86432
7704	ZBTB16	6	4861.52	-1.52282
1026	CDKN1A	6	4176.65	0
641	BLM	6	3462.33	1.7032
249	ALPL	6	3389.02	-1.54576
CHEBI:94506	4-[[5-amino-1-[(2,6-difluorophenyl)-oxomethyl]-1,2,4-triazol-3-yl]amino]benzenesulfonamide	6	3059.87	0
701	BUB1B	6	2947.35	2.27915
7027	TFDP1	6	2348.08	0
3172	HNF4A	6	1687.89	0
SIGNOR-C83	CyclinA2/CDK2	6	1154.77	0
6714	SRC	5	8279.37	0
6667	SP1	5	5370.42	0
7040	TGFB1	5	4992.54	0
5499	PPP1CA	5	4711.18	0
3953	LEPR	5	4422	-1.73002
6097	RORC	5	4422	-1.27183
8792	TNFRSF11A	5	4422	1.06968
1894	ECT2	5	4421	1.83384
2932	GSK3B	5	4268.6	0
994	CDC25B	5	4230.14	0
6926	TBX3	5	4056.12	-1.50029
6927	HNF1A	5	4052.14	0
5315	PKM	5	3148.24	1.46461
1385	CREB1	5	3008.07	0
1022	CDK7	5	2853.12	0
3240	HP	5	2772.54	-2.50775
1576	CYP3A4	5	2398.84	-3.7454
5599	MAPK8	5	2056.18	0
5106	PCK2	5	1711.47	-1.21322
55872	PBK	5	1412.2	1.8679
4173	MCM4	5	412.88	1.20562
4171	MCM2	5	104.79	1.76804
5580	PRKCD	4	21275.7	0
4654	MYOD1	4	16840.3	0
860	RUNX2	4	10701.6	0
6774	STAT3	4	8179.5	0
5578	PRKCA	4	6486.45	0
1499	CTNNB1	4	5933.51	0
4485	MST1	4	5522	-1.01923
SIGNOR-PH4	Proliferation	4	5150.68	0
9970	NR1I3	4	4675.28	-1.7448
9401	RECQL4	4	4421	1.20056
6514	SLC2A2	4	4421	-1.41599
3043	HBB	4	3352.73	0
388	RHOB	4	3318	-1.04926
3832	KIF11	4	3318	1.70403
84662	GLIS2	4	3318	1.00465
383	ARG1	4	2810.47	-1.26071
1020	CDK5	4	2709.72	0
29127	RACGAP1	4	2611.65	1.38446
7465	WEE1	4	2534.77	0
26271	FBXO5	4	2500.25	1.10828
1555	CYP2B6	4	2254.52	-1.2941
3838	KPNA2	4	2215.16	1.06017
5562	PRKAA1	4	2147.48	0
SIGNOR-PF1	ERK1/2	4	1967.28	0
SIGNOR-PH2	Apoptosis	4	1700.99	0
1039	CDR2	4	1660.16	0
229	ALDOB	4	1558.43	-1.56924
675	BRCA2	4	1525.32	1.27687
8835	SOCS2	4	1313.94	-1.2444
4172	MCM3	4	1184.52	1.08051
3484	IGFBP1	4	1159.72	-1.91173
29128	UHRF1	4	1147.12	2.20242
2810	SFN	4	1123.28	1.48153
2177	FANCD2	4	1117.46	1.68084
1019	CDK4	4	916.85	0
5925	RB1	4	671.7	0
990	CDC6	4	516.61	1.93625
CHEBI:45307	seliciclib	4	502.83	0
CHEBI:91326	4-(2,6-dichlorobenzamido)-N-(piperidin-4-yl)-pyrazole-3-carboxamide	4	502.83	0
1109	AKR1C4	4	221.04	-1.25348
4605	MYBL2	4	165.65	2.8874
8877	SPHK1	4	87.05	1.91622
11004	KIF2C	3	9305.7	2.32117
SIGNOR-PH57	DNA_repair	3	5563.32	0
6591	SNAI2	3	5042.64	0
4692	NDN	3	5032.04	0
SIGNOR-PH46	Angiogenesis	3	4419	0
SIGNOR-C110	GSK3B/Axin/APC	3	3834.22	0
5243	ABCB1	3	3801.82	0
2776	GNAQ	3	3604.01	0
22933	SIRT2	3	2309.51	0
3039	HBA1	3	2245.73	0
7423	VEGFB	3	2213	1.14193
4072	EPCAM	3	2213	1.63182
2674	GFRA1	3	2213	-2.24234
9429	ABCG2	3	2213	-1.54059
3745	KCNB1	3	2213	-2.29426
7429	VIL1	3	2213	1.7803
861	RUNX1	3	2170.46	0
3661	IRF3	3	2054.9	0
4869	NPM1	3	1987.91	0
151648	SGO1	3	1767.43	2.05442
6197	RPS6KA3	3	1701.93	0
2660	MSTN	3	1602.14	0
SIGNOR-PH13	Survival	3	1487.23	0
57817	HAMP	3	1379.23	-1.55343
1050	CEBPA	3	1357.97	0
6776	STAT5A	3	1352.87	0
3619	INCENP	3	1350.78	1.07151
6778	STAT6	3	1346.9	0
5579	PRKCB	3	1320.53	0
3065	HDAC1	3	1240.19	0
83990	BRIP1	3	1238.46	1.16508
7431	VIM	3	1231.1	0
22981	NINL	3	1231.1	0
1593	CYP27A1	3	1192.14	-1.42865
2938	GSTA1	3	1181.5	-1.1298
10615	SPAG5	3	1154.4	1.34524
10481	HOXB13	3	1150.44	0
1646	AKR1C2	3	1129.98	-1.34604
SIGNOR-C1	NFY	3	1129.07	0
991	CDC20	3	1113.25	2.47286
286827	TRIM59	3	1109.5	1.54221
5300	PIN1	3	1107	0
79866	BORA	3	1053.57	0
3706	ITPKA	3	1041.96	1.2543
650	BMP2	3	1008.37	0
55165	CEP55	3	906.41	2.13965
79858	NEK11	3	892.55	0
4193	MDM2	3	827.43	0
9088	PKMYT1	3	811.87	1.70402
1581	CYP7A1	3	709.81	-1.22561
5602	MAPK10	3	698.14	0
5601	MAPK9	3	698.14	0
2322	FLT3	3	681.93	0
5515	PPP2CA	3	628.49	0
116519	APOA5	3	565.89	-2.15306
345	APOC3	3	565.89	-1.7854
SIGNOR-ST1	DNA_damage	3	465.17	0
1628	DBP	3	457.1	0
2309	FOXO3	3	437.92	0
SIGNOR-C18	CyclinD/CDK4	3	360.07	0
1460	CSNK2B	3	320	0
8350	H3C1	3	285.58	0
11186	RASSF1	3	276.76	0
6598	SMARCB1	3	269.79	0
CID:6918852	R547	3	259.42	0
79728	PALB2	3	222.1	0
CHEBI:45409	ritonavir	3	211.6	0
57082	KNL1	3	203.95	0
1263	PLK3	3	200.34	0
5970	RELA	3	111.61	0
1852	DUSP9	3	68.7	1.67811
200186	CRTC2	3	51.43	0
SIGNOR-PH28	Mitotic_checkpoint	3	39.55	0
55755	CDK5RAP2	3	16.95	0
1870	E2F2	3	3.37	1.98044
3717	JAK2	2	7553.54	0
6789	STK4	2	6612	0
5443	POMC	2	5515	0
1452	CSNK1A1	2	4416	0
5604	MAP2K1	2	3337	0
SIGNOR-PF25	MEK1/2	2	3337	0
2668	GDNF	2	3315	0
23411	SIRT1	2	3283.59	0
5295	PIK3R1	2	2700.67	0
SIGNOR-C156	PI3K	2	2700.67	0
1856	DVL2	2	2296.85	0
3818	KLKB1	2	2212	-1.21299
CHEBI:2979	baicalein	2	2212	0
2200	FBN1	2	2212	0
8878	SQSTM1	2	2212	0
2149	F2R	2	2200	0
2150	F2RL1	2	2200	0
9002	F2RL3	2	2200	0
6720	SREBF1	2	2119.28	0
5903	RANBP2	2	2020.3	0
2078	ERG	2	1610.64	0
5460	POU5F1	2	1483.39	0
CHEBI:28918	(R)-adrenaline	2	1460.13	0
9630	GNA14	2	1460.13	0
2778	GNAS	2	1460.13	0
2774	GNAL	2	1460.13	0
4790	NFKB1	2	1398.56	0
SIGNOR-PH37	Differentiation	2	1375.04	0
CHEBI:31669	hexestrol	2	1374.31	0
3205	HOXA9	2	1300.61	0
SIGNOR-C15	AMPK	2	1293.25	0
208	AKT2	2	1271.6	0
SIGNOR-PH1	Skeletal_muscle_differentiation	2	1199.38	0
4322	MMP13	2	1193.26	0
2161	F12	2	1129.13	-1.68854
687	KLF9	2	1107	-1.14099
389692	MAFA	2	1107	0
55388	MCM10	2	1107	2.21366
9833	MELK	2	1107	2.08747
4703	NEB	2	1107	1.75355
4763	NF1	2	1107	0
11001	SLC27A2	2	1107	-1.54505
1857	DVL3	2	1107	0
10000	AKT3	2	1107	0
10516	FBLN5	2	1107	-1.11835
23710	GABARAPL1	2	1107	-1.3986
3426	CFI	2	1107	-1.17621
3082	HGF	2	1107	0
4616	GADD45B	2	1107	-1.14938
5879	RAC1	2	1107	0
4035	LRP1	2	1107	0
5444	PON1	2	1107	-1.94125
6297	SALL2	2	1107	2.03581
387	RHOA	2	1107	0
2539	G6PD	2	1107	1.33886
1559	CYP2C9	2	1107	-2.25272
3665	IRF7	2	1066.36	0
405	ARNT	2	1036.85	0
84678	KDM2B	2	914.78	0
SIGNOR-C151	Noncanonical PRC1	2	914.78	0
7291	TWIST1	2	857.67	0
6198	RPS6KB1	2	833.13	0
1956	EGFR	2	833.13	0
2064	ERBB2	2	833.13	0
5268	SERPINB5	2	813.23	0
79923	NANOG	2	702.02	0
54657	UGT1A4	2	679.54	-3.04427
29904	EEF2K	2	649.3	0
3856	KRT8	2	649.3	0
26586	CKAP2	2	634.42	0
CHEBI:68647	regorafenib	2	603.11	0
6622	SNCA	2	562.97	0
5727	PTCH1	2	539.03	0
SIGNOR-PH109	Cell_death	2	528.64	0
9075	CLDN2	2	523.35	-2.20318
989	SEPTIN7	2	515.63	0
3551	IKBKB	2	507.18	0
5597	MAPK6	2	470.58	0
387893	KMT5A	2	470.58	0
27113	BBC3	2	461.18	0
2167	FABP4	2	427.96	-1.99177
11143	KAT7	2	417.27	0
64682	ANAPC1	2	417.27	0
54821	ERCC6L	2	417.27	0
5909	RAP1GAP	2	417.27	0
5585	PKN1	2	405.53	0
3643	INSR	2	354.91	0
9700	ESPL1	2	351.16	1.71254
SIGNOR-C130	PRC2	2	346.68	0
11065	UBE2C	2	273.01	2.18765
9261	MAPKAPK2	2	264.16	0
3309	HSPA5	2	249.11	0
6195	RPS6KA1	2	242.83	0
SIGNOR-PF26	RPS6K	2	242.83	0
196	AHR	2	237.97	0
573	BAG1	2	231.6	0
9531	BAG3	2	231.6	0
9530	BAG4	2	231.6	0
SIGNOR-C43	DNMT1/DNMT3B	2	231.6	0
9235	IL32	2	231.6	0
836	CASP3	2	228.03	0
10403	NDC80	2	226.9	1.81695
8091	HMGA2	2	206.51	0
3206	HOXA10	2	201.15	0
63967	CLSPN	2	189.74	0
55200	PLEKHG6	2	179.41	0
7528	YY1	2	179.41	0
1543	CYP1A1	2	159.34	-2.91311
8945	BTRC	2	144.87	0
1487	CTBP1	2	138.92	0
7083	TK1	2	131.32	1.31108
51176	LEF1	2	125.86	0
6928	HNF1B	2	100.21	0
3174	HNF4G	2	100.21	0
2274	FHL2	2	88.36	0
CHEBI:91336	N-[4-[[4-(4-methyl-1-piperazinyl)-6-[(5-methyl-1H-pyrazol-3-yl)amino]-2-pyrimidinyl]thio]phenyl]cyclopropanecarboxamide	2	80.07	0
CHEBI:94490	N-[5-[(2R)-2-methoxy-1-oxo-2-phenylethyl]-4,6-dihydro-1H-pyrrolo[3,4-c]pyrazol-3-yl]-4-(4-methyl-1-piperazinyl)benzamide	2	80.07	0
CID:24995523	SNS-314 Mesylate	2	80.07	0
CHEBI:91376	ZM447439	2	80.07	0
CID:6420138	CYC-116	2	80.07	0
CID:49830590	PF-03814735	2	80.07	0
CID:11249084	PHA-680632	2	80.07	0
CID:16202152	CCT129202	2	80.07	0
CID:25154041	CCT137690	2	80.07	0
CID:24856041	AMG 900	2	80.07	0
CID:11696609	AT9283	2	80.07	0
CID:16041424	ENMD-2076	2	80.07	0
22924	MAPRE3	2	80.07	0
23286	WWC1	2	80.07	0
815	CAMK2A	2	71.28	0
999	CDH1	2	67.53	0
9123	SLC16A3	2	56.6	1.1201
CHEBI:175901	gemcitabine	2	40	0
6256	RXRA	2	19.99	0
5009	OTC	2	12.89	-1.96156
5933	RBL1	2	11.21	1.29227
3131	HLF	2	2.33	-1.36198
4311	MME	2	0.81	-1.28756
1571	CYP2E1	2	0.67	-3.04694
4023	LPL	2	0.33	0
CHEBI:6801	metformin	2	0.11	0
10499	NCOA2	2	0	0
8202	NCOA3	2	0	0
CHEBI:32223	tibolone	2	0	0
Q683Z8	CHK2	2	0	0
1027	CDKN1B	2	0	0
6335	SCN9A	2	0	0
8379	MAD1L1	2	0	0
3020	H3-3A	2	0	0
4194	MDM4	2	0	0
5052	PRDX1	2	0	0
8772	FADD	2	0	0
79884	MAP9	2	0	0
842	CASP9	2	0	0
7031	TFF1	2	0	0
114799	ESCO1	2	0	0
2965	GTF2H1	1	0	0
2966	GTF2H2	1	0	0
3061	HCRTR1	1	0	0
3062	HCRTR2	1	0	0
8841	HDAC3	1	0	0
3280	HES1	1	0	0
55502	HES6	1	0	0
55733	HHAT	1	0	0
3090	HIC1	1	0	0
3092	HIP1	1	0	0
3263	HPX	1	0	-1.97019
3269	HRH1	1	0	0
3274	HRH2	1	0	0
3320	HSP90AA1	1	0	0
3326	HSP90AB1	1	0	0
3351	HTR1B	1	0	0
3352	HTR1D	1	0	0
3354	HTR1E	1	0	0
3356	HTR2A	1	0	0
3357	HTR2B	1	0	0
3360	HTR4	1	0	0
3362	HTR6	1	0	0
3363	HTR7	1	0	0
CHEBI:44423	hydroxyurea	1	0	0
CHEBI:5847	ICI D1694	1	0	0
3568	IL5RA	1	0	0
3621	ING1	1	0	0
3622	ING2	1	0	0
3659	IRF1	1	0	0
CHEBI:64317	isoprenaline	1	0	0
3725	JUN	1	0	0
23030	KDM4B	1	0	0
7403	KDM6A	1	0	0
CHEBI:47519	ketoconazole	1	0	0
8085	KMT2D	1	0	0
CHEBI:16467	L-arginine	1	0	0
3932	LCK	1	0	0
3952	LEP	1	0	0
CHEBI:6257	L-isoprenaline	1	0	0
CHEBI:40303	lovastatin	1	0	0
23566	LPAR3	1	0	0
57121	LPAR5	1	0	0
10161	LPAR6	1	0	0
CHEBI:17115	L-serine	1	0	0
CHEBI:60302	L-thyroxine(1-)	1	0	0
5608	MAP2K6	1	0	0
1326	MAP3K8	1	0	0
4140	MARK3	1	0	0
57506	MAVS	1	0	0
4159	MC3R	1	0	0
4160	MC4R	1	0	0
4161	MC5R	1	0	0
4204	MECP2	1	0	0
4221	MEN1	1	0	0
CHEBI:6792	metaproterenol	1	0	0
CHEBI:6839	methoxamine	1	0	0
CHEBI:27436	methyltestosterone	1	0	0
CHEBI:50692	mifepristone	1	0	0
145282	MIPOL1	1	0	0
MI0000651	MIR1-1	1	0	0
MI0000105	miR-29b	1	0	0
SIGNOR-C88	MLL2 complex	1	0	0
SIGNOR-C60	MSH2/MSH6	1	0	0
4314	MMP3	1	0	0
4316	MMP7	1	0	0
4331	MNAT1	1	0	0
4353	MPO	1	0	0
117194	MRGPRX2	1	0	0
2956	MSH6	1	0	0
4543	MTNR1A	1	0	0
4544	MTNR1B	1	0	0
4595	MUTYH	1	0	0
CHEBI:94175	N-[(4-chlorophenyl)methyl]-2-[(2R,6S)-5,12-dioxo-2-phenyl-1-oxa-4-azacyclododec-8-en-6-yl]acetamide	1	0	0
CHEBI:64098	N-(2,3-dihydro-1,4-benzodioxin-2-ylmethyl)-2-(2,6-dimethoxyphenoxy)ethanamine	1	0	0
CHEBI:91617	N-[4-cyano-3-(trifluoromethyl)phenyl]-3-(4-fluorophenyl)sulfonyl-2-hydroxy-2-methylpropanamide	1	0	0
CHEBI:91365	N-(2-chlorophenyl)-4-[[2-[4-[2-(4-ethyl-1-piperazinyl)-2-oxoethyl]anilino]-5-fluoro-4-pyrimidinyl]amino]benzamide	1	0	0
CHEBI:91439	N-[3-[[5-iodo-4-[3-[[oxo(thiophen-2-yl)methyl]amino]propylamino]-2-pyrimidinyl]amino]phenyl]-1-pyrrolidinecarboxamide	1	0	0
CHEBI:94692	N-(3-aminopropyl)-N-[(1R)-1-[7-chloro-4-oxo-3-(phenylmethyl)-2-quinazolinyl]-2-methylpropyl]-4-methylbenzamide	1	0	0
CHEBI:91393	N-[[3-fluoro-4-[[2-(1-methyl-4-imidazolyl)-7-thieno[3,2-b]pyridinyl]oxy]anilino]-sulfanylidenemethyl]-2-phenylacetamide	1	0	0
CHEBI:91440	N-(4-methoxyphenyl)sulfonyl-N-[2-[2-(1-oxido-4-pyridin-1-iumyl)ethenyl]phenyl]acetamide	1	0	0
CHEBI:91371	N-[6,6-dimethyl-5-[(1-methyl-4-piperidinyl)-oxomethyl]-1,4-dihydropyrrolo[3,4-c]pyrazol-3-yl]-3-methylbutanamide	1	0	0
4077	NBR1	1	0	0
8031	NCOA4	1	0	0
9612	NCOR2	1	0	0
4773	NFATC2	1	0	0
4780	NFE2L2	1	0	0
4781	NFIB	1	0	0
CHEBI:7565	nifedipine	1	0	0
CHEBI:7573	nilutamide	1	0	0
85407	NKD1	1	0	-1.26584
4824	NKX3-1	1	0	0
4829	NMBR	1	0	0
5582	PRKCG	1	0	0
5584	PRKCI	1	0	0
CHEBI:135209	procaterol	1	0	0
CHEBI:8499	propranolol	1	0	0
5629	PROX1	1	0	0
5724	PTAFR	1	0	0
5733	PTGER3	1	0	0
51715	RAB23	1	0	0
10111	RAD50	1	0	0
CHEBI:8772	raloxifene	1	0	0
CID:54671008	Raltegravir	1	0	0
5910	RAP1GDS1	1	0	0
5979	RET	1	0	0
CID:23696523	Rigosertib sodium	1	0	0
CHEBI:18357	(R)-noradrenaline	1	0	0
SIGNOR-PF14	ROBO	1	0	0
SIGNOR-ST2	ROS	1	0	0
6117	RPA1	1	0	0
6135	RPL11	1	0	0
6125	RPL5	1	0	0
CHEBI:8746	(R)-salbutamol	1	0	0
1901	S1PR1	1	0	0
9294	S1PR2	1	0	0
1903	S1PR3	1	0	0
CHEBI:40751	(S)-adrenaline	1	0	0
57167	SALL4	1	0	0
SIGNOR-C5	SCF-betaTRCP	1	0	0
CID:10016910	SCHEMBL14517914	1	0	0
6386	SDCBP	1	0	0
462	SERPINC1	1	0	-2.22976
23616	SH3BP1	1	0	1.18758
CHEBI:135929	silodosin	1	0	0
SIGNOR-C203	SMAD2/STAT3/EP300	1	0	0
4088	SMAD3	1	0	0
6597	SMARCA4	1	0	0
64093	SMOC1	1	0	0
6670	SP3	1	0	0
25803	SPDEF	1	0	0
81848	SPRY4	1	0	0
10847	SRCAP	1	0	0
6721	SREBF2	1	0	0
6491	STIL	1	0	1.61483
6794	STK11	1	0	0
6788	STK3	1	0	0
30968	STOML2	1	0	0
SIGNOR-C92	SWI/SNF complex	1	0	0
6869	TACR1	1	0	0
CID:53357478	TAK-960	1	0	0
CHEBI:41774	tamoxifen	1	0	0
CHEBI:9398	tamsulosin	1	0	0
29110	TBK1	1	0	0
79718	TBL1XR1	1	0	0
6910	TBX5	1	0	0
7003	TEAD1	1	0	0
CHEBI:75988	teniposide	1	0	0
CHEBI:9449	terbutaline	1	0	0
CHEBI:17347	testosterone	1	0	0
7023	TFAP4	1	0	0
608	TNFRSF17	1	0	0
8600	TNFSF11	1	0	0
7175	TPR	1	0	0
7189	TRAF6	1	0	0
8805	TRIM24	1	0	0
5987	TRIM27	1	0	0
59341	TRPV4	1	0	0
117581	TWIST2	1	0	0
7316	UBC	1	0	0
197131	UBR1	1	0	0
51720	UIMC1	1	0	0
127933	UHMK1	1	0	0
89780	WNT3A	1	0	0
CID:16156006	UNII-XH2662798I	1	0	0
2837	UTS2R	1	0	0
SIGNOR-ST7	UV stress	1	0	0
CHEBI:135876	valrubicin	1	0	0
7421	VDR	1	0	0
CID:10461508	Volasertib	1	0	0
10413	YAP1	1	0	0
4904	YBX1	1	0	0
10971	YWHAQ	1	0	0
51341	ZBTB7A	1	0	0
25921	ZDHHC5	1	0	0
463	ZFHX3	1	0	0
24149	ZNF318	1	0	0
SIGNOR-C265	Integrator complex	1	0	0
CHEBI:16330	17beta-hydroxy-5alpha-androstan-3-one	1	0	0
CHEBI:83486	2',2'-difluoro-2'-deoxyuridine	1	0	0
CHEBI:91366	4-[[9-chloro-7-(2,6-difluorophenyl)-5H-pyrimido[5,4-d][2]benzazepin-2-yl]amino]benzoic acid	1	0	0
CHEBI:91333	5-[6-[(4-methyl-1-piperazinyl)methyl]-1-benzimidazolyl]-3-[(1R)-1-[2-(trifluoromethyl)phenyl]ethoxy]-2-thiophenecarboxamide	1	0	0
134	ADORA1	1	0	0
CHEBI:34250	anthraflavic acid	1	0	0
CHEBI:408174	arformoterol	1	0	0
259266	ASPM	1	0	1.88421
CHEBI:59173	bivalirudin	1	0	0
CHEBI:3441	carvedilol	1	0	0
1024	CDK8	1	0	0
1033	CDKN3	1	0	1.82033
1036	CDO1	1	0	-1.91956
1044	CDX1	1	0	0
1045	CDX2	1	0	0
1051	CEBPB	1	0	0
CID:11502647	CHIR-124	1	0	0
1133	CHRM5	1	0	0
CHEBI:174690	clenbuterol	1	0	0
CHEBI:681569	clofarabine	1	0	0
CHEBI:3764	clotrimazole	1	0	0
1268	CNR1	1	0	0
1269	CNR2	1	0	0
122011	CSNK1A1L	1	0	0
1453	CSNK1D	1	0	0
CHEBI:37990	Cy3-bifunctional dye zwitterion	1	0	0
CHEBI:50743	cyproterone acetate	1	0	0
57105	CYSLTR2	1	0	0
153090	DAB2IP	1	0	0
CHEBI:70752	dabigatran	1	0	0
1612	DAPK1	1	0	0
CHEBI:31456	Daunorubicin hydrochloride	1	0	0
1642	DDB1	1	0	0
1643	DDB2	1	0	0
1655	DDX5	1	0	0
56616	DIABLO	1	0	0
CHEBI:41922	diethylstilbestrol	1	0	0
84976	DISP1	1	0	-1.09406
1749	DLX5	1	0	0
1788	DNMT3A	1	0	0
CHEBI:31522	Doxorubicin hydrochloride	1	0	0
128338	DRAM2	1	0	0
1812	DRD1	1	0	0
1813	DRD2	1	0	0
1814	DRD3	1	0	0
1815	DRD4	1	0	0
1816	DRD5	1	0	0
56940	DUSP22	1	0	0
1855	DVL1	1	0	0
1958	EGR1	1	0	0
CHEBI:27974	estriol	1	0	0
CHEBI:28600	farnesol	1	0	0
55294	FBXW7	1	0	0
338557	FFAR4	1	0	0
2248	FGF3	1	0	0
2249	FGF4	1	0	0
2796	GNRH1	1	0	0
64399	HHIP	1	0	0
3358	HTR2C	1	0	0
CHEBI:42068	idarubicin	1	0	0
9170	LPAR2	1	0	0
2846	LPAR4	1	0	0
259249	MRGPRX1	1	0	0
4436	MSH2	1	0	0
CHEBI:63082	N-[2-hydroxy-5-(1-hydroxy-2-{[1-(4-methoxyphenyl)propan-2-yl]amino}ethyl)phenyl]formamide	1	0	0
4783	NFIL3	1	0	0
CHEBI:34888	Niflumic acid	1	0	0
CHEBI:85164	nintedanib	1	0	0
56923	NMUR2	1	0	0
64106	NPFFR1	1	0	0
10886	NPFFR2	1	0	0
4849	CNOT3	1	0	0
4902	NRTN	1	0	0
7468	NSD2	1	0	0
CHEBI:91362	3-[4-[4-[2-[3-[(dimethylamino)methyl]phenyl]-1H-pyrrolo[2,3-b]pyridin-4-yl]-1-ethyl-3-pyrazolyl]phenyl]-1,1-dimethylurea	1	0	0
CID:216345	Nutlin-3	1	0	0
CHEBI:82700	olodaterol	1	0	0
4986	OPRK1	1	0	0
4987	OPRL1	1	0	0
4988	OPRM1	1	0	0
Q19QW5	ORF6	1	0	0
CHEBI:7820	oxandrolone	1	0	0
27199	OXGR1	1	0	0
CHEBI:7862	oxymetazoline	1	0	0
27334	P2RY10	1	0	0
5032	P2RY11	1	0	0
64805	P2RY12	1	0	0
9934	P2RY14	1	0	0
5028	P2RY1	1	0	0
5030	P2RY4	1	0	0
5031	P2RY6	1	0	0
SIGNOR-PF16	p38	1	0	0
CID:5329775	BMS-265246	1	0	0
5108	PCM1	1	0	0
5170	PDPK1	1	0	0
9988	DMTF1	1	0	0
3651	PDX1	1	0	0
CHEBI:63616	pemetrexed	1	0	0
CHEBI:63722	pemetrexed disodium	1	0	0
5241	PGR	1	0	0
CID:16718576	PHA-848125	1	0	0
CHEBI:8069	phenobarbital	1	0	0
CHEBI:8081	phentolamine	1	0	0
CHEBI:8107	phenytoin	1	0	0
11040	PIM2	1	0	0
65018	PINK1	1	0	0
64219	PJA1	1	0	0
CHEBI:78543	ponatinib	1	0	0
5457	POU4F1	1	0	0
5458	POU4F2	1	0	0
SIGNOR-C133	PP2Ca_R1A_Bd	1	0	0
8493	PPM1D	1	0	0
5511	PPP1R8	1	0	0
5516	PPP2CB	1	0	0
5518	PPP2R1A	1	0	0
CHEBI:71223	pralatrexate	1	0	0
CHEBI:8364	prazosin	1	0	0
3142	HLX	1	0	0
5581	PRKCE	1	0	0
5786	PTPRA	1	0	0
5791	PTPRE	1	0	0
3214	HOXB4	1	0	0
CHEBI:8863	Riluzole	1	0	0
80196	RNF34	1	0	0
3217	HOXB7	1	0	0
CHEBI:9288	streptozocin	1	0	0
51684	SUFU	1	0	0
CHEBI:9397	tamoxifen citrate	1	0	0
6909	TBX2	1	0	0
CHEBI:9445	terazosin	1	0	0
23304	UBR2	1	0	0
9098	USP6	1	0	0
CHEBI:75037	vilanterol	1	0	0
6935	ZEB1	1	0	0
CHEBI:91442	4-[4-(6-methoxy-2-naphthalenyl)-2-(4-methylsulfinylphenyl)-1H-imidazol-5-yl]pyridine	1	0	0
CHEBI:70726	hesperadin	1	0	0
CHEBI:131156	3-(carbamoylamino)-5-(3-fluorophenyl)-N-[(3S)-3-piperidinyl]-2-thiophenecarboxamide	1	0	0
CHEBI:125628	4-[[9-chloro-7-(2-fluoro-6-methoxyphenyl)-5H-pyrimido[5,4-d][2]benzazepin-2-yl]amino]-2-methoxybenzoic acid	1	0	0
CID:56973724	1124329-14-1	1	0	0
CHEBI:90998	alvocidib hydrochloride	1	0	0
CHEBI:91419	4-(2-methyl-3-propan-2-yl-4-imidazolyl)-N-(4-methylsulfonylphenyl)-2-pyrimidinamine	1	0	0
CHEBI:49868	4-{[(7R)-8-cyclopentyl-7-ethyl-5-methyl-6-oxo-5,6,7,8-tetrahydropteridin-2-yl]amino}-3-methoxy-N-(1-methylpiperidin-4-yl)benzamide	1	0	0
CID:16124208	TAK-901	1	0	0
K9N643	ORF4b	1	0	0
4343	MOV10	1	0	0
9529	BAG5	1	0	0
23408	SIRT5	1	0	0
CHEBI:124917	1-[5-bromo-4-methyl-2-[[(2S)-2-morpholinyl]methoxy]phenyl]-3-(5-methyl-2-pyrazinyl)urea	1	0	0
CHEBI:16469	17beta-estradiol	1	0	0
CHEBI:10319	1-naphthol	1	0	0
CHEBI:91367	2-[3-[[7-[3-[ethyl(2-hydroxyethyl)amino]propoxy]-4-quinazolinyl]amino]-1H-pyrazol-5-yl]-N-(3-fluorophenyl)acetamide	1	0	0
4838	NODAL	1	0	0
CID:50729	2-(Decan-2-ylamino)ethyl 4-aminobenzoate	1	0	0
CID:135461425	2-Hydroxy-3-[N-[4-[methyl-[2-(4-methylpiperazin-1-yl)acetyl]amino]phenyl]-C-phenylcarbonimidoyl]-1H-indole-6-carboxylic acid	1	0	0
CHEBI:64064	2-(hydroxymethyl)-4-(1-hydroxy-2-{[6-(4-phenylbutoxy)hexyl]amino}ethyl)phenol	1	0	0
CHEBI:94701	(2R,3S,4S,5R)-2-(6-amino-2-fluoro-9-purinyl)-5-(hydroxymethyl)oxolane-3,4-diol	1	0	0
CHEBI:94760	(2S)-3-(4-acetamidophenoxy)-2-hydroxy-2-methyl-N-[4-nitro-3-(trifluoromethyl)phenyl]propanamide	1	0	0
CHEBI:91441	[4-[2-(1H-indazol-3-yl)ethenyl]phenyl]-(1-piperazinyl)methanone	1	0	0
CHEBI:125340	4-(3-chloro-2-fluorophenoxy)-1-[[6-(2-thiazolylamino)-2-pyridinyl]methyl]-1-cyclohexanecarboxylic acid	1	0	0
CHEBI:47898	4'-epidoxorubicin	1	0	0
CHEBI:17224	4-methylumbelliferone	1	0	0
CHEBI:103931	(4S)-2,6-dimethyl-4-(3-nitrophenyl)-1,4-dihydropyridine-3,5-dicarboxylic acid O5-[3-(4,4-diphenyl-1-piperidinyl)propyl] ester O3-methyl ester	1	0	0
CHEBI:50131	5-aza-2'-deoxycytidine	1	0	0
CHEBI:2038	5-azacytidine	1	0	0
CHEBI:131165	6-bromo-3-(1-methyl-4-pyrazolyl)-5-(3-piperidinyl)-7-pyrazolo[1,5-a]pyrimidinamine	1	0	0
CID:72271	7-Hydroxystaurosporine	1	0	0
CHEBI:91585	8-hydroxy-5-[1-hydroxy-2-(propan-2-ylamino)butyl]-1H-quinolin-2-one	1	0	0
CID:49867937	940929-33-9	1	0	0
19	ABCA1	1	0	0
84142	ABRAXAS1	1	0	0
51	ACOX1	1	0	0
8754	ADAM9	1	0	0
135	ADORA2A	1	0	0
136	ADORA2B	1	0	0
150	ADRA2A	1	0	0
151	ADRA2B	1	0	0
152	ADRA2C	1	0	0
CHEBI:33568	adrenaline	1	0	0
CHEBI:44616	afimoxifene	1	0	0
SID:134445687	Aflibercept	1	0	0
9049	AIP	1	0	0
CHEBI:2550	albuterol sulfate	1	0	0
CHEBI:15367	all-trans-retinoic acid	1	0	0
CHEBI:47344	alvocidib	1	0	0
SIGNOR-FP1	AML1-ETO	1	0	0
283	ANG	1	0	-1.44967
284	ANGPT1	1	0	0
285	ANGPT2	1	0	0
51378	ANGPT4	1	0	0
9068	ANGPTL1	1	0	-1.35116
CHEBI:338412	(-)-anisomycin	1	0	0
CHEBI:90695	anthra[1,9-cd]pyrazol-6(2H)-one	1	0	0
CHEBI:18388	apigenin	1	0	0
9824	ARHGAP11A	1	0	1.79843
409	ARRB2	1	0	0
CID:44224257	ARRY-520	1	0	0
171023	ASXL1	1	0	0
CHEBI:2904	atenolol	1	0	0
22809	ATF5	1	0	0
580	BARD1	1	0	1.33973
CID:135564632	Benzofuro(3,2-d)pyrimidin-4(3H)-one, 8-chloro-2-((2S)-2-pyrrolidinyl)-	1	0	0
DB00112	bevacizumab	1	0	0
CHEBI:63451	BGJ-398	1	0	0
CID:11364421	BI 2536	1	0	0
100532731	BMI1	1	0	0
655	BMP7	1	0	0
CID:11154925	Brivanib alaninate	1	0	0
84446	BRSK1	1	0	0
51279	C1RL	1	0	0
816	CAMK2B	1	0	0
814	CAMK4	1	0	0
CHEBI:31348	capecitabine	1	0	0
SIGNOR-C221	Caspase 3 complex	1	0	0
SIGNOR-C6	CBP/p300	1	0	0
CID:46926350	Dinaciclib	1	0	0
1909	EDNRA	1	0	0
1910	EDNRB	1	0	0
5610	EIF2AK2	1	0	0
3646	EIF3E	1	0	0
CID:11326715	ENOBOSARM	1	0	0
CHEBI:68534	enzalutamide	1	0	0
2033	EP300	1	0	0
2065	ERBB3	1	0	0
CHEBI:4868	estramustine	1	0	0
CHEBI:17263	estrone	1	0	0
CHEBI:4911	etoposide	1	0	0
2113	ETS1	1	0	0
2114	ETS2	1	0	0
7813	EVI5	1	0	0
2134	EXTL1	1	0	0
2160	F11	1	0	-1.34441
11170	FAM107A	1	0	-1.0503
CHEBI:149226	fenoterol	1	0	0
2241	FER	1	0	0
2255	FGF10	1	0	0
8822	FGF17	1	0	0
8817	FGF18	1	0	0
2246	FGF1	1	0	0
2250	FGF5	1	0	0
2251	FGF6	1	0	0
2272	FHIT	1	0	0
2288	FKBP4	1	0	0
CHEBI:5120	fluoxymesterone	1	0	0
CHEBI:5132	flutamide	1	0	0
3169	FOXA1	1	0	0
CHEBI:31638	fulvestrant	1	0	0
1647	GADD45A	1	0	0
2658	GDF2	1	0	0
8484	GALR3	1	0	0
2626	GATA4	1	0	0
2693	GHSR	1	0	0
2782	GNB1	1	0	0
139760	GPR119	1	0	0
29933	GPR132	1	0	0
1880	GPR183	1	0	0
2859	GPR35	1	0	0
53831	GPR84	1	0	0
2869	GRK5	1	0	0
2925	GRPR	1	0	0
SIGNOR-PH26	Adipogenesis	1	0	0
3480	IGF1R	1	0	0
5530	PPP3CA	1	0	0
5532	PPP3CB	1	0	0
5533	PPP3CC	1	0	0
4792	NFKBIA	1	0	0
5966	REL	1	0	0
SIGNOR-C68	REL/RELA	1	0	0
25942	SIN3A	1	0	0
181	AGRP	1	0	0
4852	NPY	1	0	0
25970	SH2B1	1	0	0
5091	PC	1	0	-1.12377
5587	PRKD1	1	0	0
81620	CDT1	1	0	1.93545
5422	POLA1	1	0	0
3018	HIST1H2BB	1	0	0
5625	PRODH	1	0	-1.05369
8976	WASL	1	0	0
11190	CEP250	1	0	0
5501	PPP1CC	1	0	0
55811	ADCY10	1	0	-1.0357
635	BHMT	1	0	-1.55365
3934	LCN2	1	0	-1.19747
9133	CCNB2	1	0	2.15858
2060	EPS15	1	0	0
2861	GPR37	1	0	0
3956	LGALS1	1	0	0
SIGNOR-PH107	Metastasis	1	0	0
6275	S100A4	1	0	0
7077	TIMP2	1	0	0
3605	IL17A	1	0	0
SIGNOR-PH94	Th17	1	0	0
79870	BAALC	1	0	-1.06777
6615	SNAI1	1	0	0
1356	CP	1	0	0
2736	GLI2	1	0	0
4617	MYF5	1	0	0
8643	PTCH2	1	0	0
CHEBI:37554	fatty acyl-CoA	1	0	0
5447	POR	1	0	-1.02626
1063	CENPF	1	0	2.04819
SIGNOR-C166	A9/b1 integrin	1	0	0
SIGNOR-C177	Av/b3 integrin	1	0	0
7364	UGT2B7	1	0	-1.28551
1116	CHI3L1	1	0	-1.61513
150465	TTL	1	0	0
91	ACVR1B	1	0	0
92	ACVR2A	1	0	0
4619	MYH1	1	0	0
4620	MYH2	1	0	0
4656	MYOG	1	0	0
6464	SHC1	1	0	0
SIGNOR-PH76	Osteoclast_differentiation	1	0	0
SIGNOR-PH44	Chromosome_segregation	1	0	0
5366	PMAIP1	1	0	0
51295	ECSIT	1	0	0
4303	FOXO4	1	0	0
4791	NFKB2	1	0	0
55143	CDCA8	1	0	1.99751
3313	HSPA9	1	0	0
MI0000477	miR-146a	1	0	0
91543	RSAD2	1	0	0
SIGNOR-C80	ZBTB16/ZBTB32	1	0	0
694	BTG1	1	0	0
53615	MBD3	1	0	0
56288	PARD3	1	0	0
79980	DSN1	1	0	0
9759	HDAC4	1	0	0
2303	FOXC2	1	0	0
5894	RAF1	1	0	0
4176	MCM7	1	0	0
11168	PSIP1	1	0	0
596	BCL2	1	0	0
8881	CDC16	1	0	0
8697	CDC23	1	0	0
996	CDC27	1	0	0
1654	DDX3X	1	0	0
2077	ERF	1	0	0
3159	HMGA1	1	0	0
3930	LBR	1	0	0
9600	PITPNM1	1	0	0
5339	PLEC	1	0	0
5883	RAD9A	1	0	0
SIGNOR-C143	CDK6/CCND1	1	0	0
1021	CDK6	1	0	0
SIGNOR-PH47	Immortality	1	0	0
83540	NUF2	1	0	2.14655
2158	F9	1	0	-2.40392
SIGNOR-PH60	Spindle_assembly	1	0	0
1871	E2F3	1	0	0
2178	FANCE	1	0	1.13719
6620	SNCB	1	0	0
6850	SYK	1	0	0
9874	TLK1	1	0	0
715	C1R	1	0	-1.05457
9055	PRC1	1	0	1.82351
SIGNOR-C42	DNMT1/DNMT3A	1	0	0
2571	GAD1	1	0	0
8932	MBD2	1	0	0
5649	RELN	1	0	0
SIGNOR-PH50	G1/S_transition	1	0	0
153020	RASGEF1B	1	0	0
6240	RRM1	1	0	0
216	ALDH1A1	1	0	0
10220	GDF11	1	0	0
SIGNOR-C149	hb:hp	1	0	0
SIGNOR-C155	Calcineurin	1	0	0
6772	STAT1	1	0	0
1404	HAPLN1	1	0	0
29899	GPSM2	1	0	1.28132
CHEBI:16595	1D-myo-inositol 1,4,5-trisphosphate	1	0	0
CHEBI:18035	diglyceride	1	0	0
2767	GNA11	1	0	0
25814	ATXN10	1	0	0
79682	CENPU	1	0	1.34383
6249	CLIP1	1	0	0
1639	DCTN1	1	0	0
51512	GTSE1	1	0	2.25476
3297	HSF1	1	0	0
3667	IRS1	1	0	0
84643	KIF2B	1	0	0
55857	KIZ	1	0	0
10726	NUDC	1	0	0
10133	OPTN	1	0	0
54984	PINX1	1	0	0
5901	RAN	1	0	0
6717	SRI	1	0	0
7013	TERF1	1	0	0
10210	TOPORS	1	0	0
7178	TPT1	1	0	0
11078	TRIOBP	1	0	0
859	CAV3	1	0	0
1327	COX4I1	1	0	0
1329	COX5B	1	0	0
1375	CPT1B	1	0	0
54205	CYCS	1	0	0
2101	ESRRA	1	0	0
2876	GPX1	1	0	0
SIGNOR-PH32	Mitochondrial_biogenesis	1	0	0
4899	NRF1	1	0	0
6517	SLC2A4	1	0	0
6648	SOD2	1	0	0
5346	PLIN1	1	0	-1.03864
4001	LMNB1	1	0	1.68335
SIGNOR-C233	Ribonucleotide reductase	1	0	0
23405	DICER1	1	0	0
4486	MST1R	1	0	0
6608	SMO	1	0	0
9156	EXO1	1	0	1.91604
SIGNOR-PH69	Bone_mineralization	1	0	0
348	APOE	1	0	0
CHEBI:16113	cholesterol	1	0	0
SIGNOR-PH61	HDL_assembly	1	0	0
3931	LCAT	1	0	-1.41206
CHEBI:15729	L-ornithine	1	0	0
8644	AKR1C3	1	0	0
384	ARG2	1	0	0
7832	BTG2	1	0	0
1198	CLK3	1	0	0
9420	CYP7B1	1	0	-1.05257
354	KLK3	1	0	0
9	NAT1	1	0	0
2516	NR5A1	1	0	0
4893	NRAS	1	0	0
7113	TMPRSS2	1	0	0
7349	UCN	1	0	0
55215	FANCI	1	0	1.60244
79791	FBXO31	1	0	-1.06436
4175	MCM6	1	0	1.16003
1069	CETN2	1	0	0
11124	FAF1	1	0	0
90417	KNSTRN	1	0	0
26524	LATS2	1	0	0
1058	CENPA	1	0	2.46658
92421	CHMP4C	1	0	0
1674	DES	1	0	0
1730	DIAPH2	1	0	0
2670	GFAP	1	0	0
10014	HDAC5	1	0	0
9734	HDAC9	1	0	0
10514	MYBBP1A	1	0	0
54888	NSUN2	1	0	0
331	XIAP	1	0	0
SIGNOR-PH10	Cell_cycle_block	1	0	0
1509	CTSD	1	0	0
SIGNOR-C147	MRE11/RAD50/NBS1	1	0	0
5932	RBBP8	1	0	0
6041	RNASEL	1	0	0
5429	POLH	1	0	0
9184	BUB3	1	0	0
324	APC	1	0	0
83461	CDCA3	1	0	1.89224
6502	SKP2	1	0	0
SIGNOR-C150	APC-c	1	0	0
56852	RAD18	1	0	0
334	APLP2	1	0	0
841	CASP8	1	0	0
1523	CUX1	1	0	0
4170	MCL1	1	0	0
1739	DLG1	1	0	0
1936	EEF1D	1	0	0
1978	EIF4EBP1	1	0	0
2189	FANCG	1	0	1.05286
2237	FEN1	1	0	1.04505
3607	FOXK2	1	0	0
2801	GOLGA2	1	0	0
3658	IREB2	1	0	0
10524	KAT5	1	0	0
10657	KHDRBS1	1	0	0
3835	KIF22	1	0	0
3875	KRT18	1	0	0
9113	LATS1	1	0	0
3978	LIG1	1	0	0
4000	LMNA	1	0	0
4134	MAP4	1	0	0
84930	MASTL	1	0	0
136647	MPLKIP	1	0	0
54820	NDE1	1	0	0
10725	NFAT5	1	0	0
4830	NME1	1	0	0
55968	NSFL1C	1	0	0
4926	NUMA1	1	0	0
10762	NUP50	1	0	0
4928	NUP98	1	0	0
51203	NUSAP1	1	0	1.66569
4998	ORC1	1	0	1.82433
5286	PIK3C2A	1	0	0
5289	PIK3C3	1	0	0
5371	PML	1	0	0
5744	PTHLH	1	0	0
5770	PTPN1	1	0	0
5771	PTPN2	1	0	0
5861	RAB1A	1	0	0
5869	RAB5B	1	0	0
5905	RANGAP1	1	0	0
6118	RPA2	1	0	0
6188	RPS3	1	0	0
57521	RPTOR	1	0	0
25939	SAMHD1	1	0	0
6786	STIM1	1	0	0
8224	SYN3	1	0	0
7248	TSC1	1	0	0
7317	UBA1	1	0	0
7319	UBE2A	1	0	0
10600	USP16	1	0	0
51530	ZC3HC1	1	0	0
23607	CD2AP	1	0	0
1501	CTNND2	1	0	0
1719	DHFR	1	0	0
2000	ELF4	1	0	0
51477	ISYNA1	1	0	0
987	LRBA	1	0	0
79648	MCPH1	1	0	0
4495	MT1G	1	0	0
4585	MUC4	1	0	0
50507	NOX4	1	0	0
5111	PCNA	1	0	0
10125	RASGRP1	1	0	0
SIGNOR-C12	SMAD7/HDAC1/E2F-1	1	0	0
7098	TLR3	1	0	0
595	CCND1	1	0	0
2100	ESR2	1	0	0
9687	GREB1	1	0	0
5296	PIK3R2	1	0	0
6336	SCN10A	1	0	0
11280	SCN11A	1	0	0
6323	SCN1A	1	0	0
6331	SCN5A	1	0	0
6334	SCN8A	1	0	0
7039	TGFA	1	0	0
147906	DACT3	1	0	0
6751	SSTR1	1	0	0
SIGNOR-C77	SUZ12/EZH2	1	0	0
2151	F2RL2	1	0	0
2006	ELN	1	0	0
51434	ANAPC7	1	0	0
5728	PTEN	1	0	0
56172	ANKH	1	0	0
5167	ENPP1	1	0	0
2261	FGFR3	1	0	0
2264	FGFR4	1	0	0
10818	FRS2	1	0	0
2885	GRB2	1	0	0
3624	INHBA	1	0	0
